# Supplementary material for: Deep sequencing reveals cell-type-specific patterns of single-cell transcriptome variation
Source: Genome Biol. 2015 Jun 9;16(1):122. doi: 10.1186/s13059-015-0683-4 (PMC4480509; doi:10.1186/s13059-015-0683-4)
Supplement: Additional file 1: — Supplemental tables. Table S1. Dataset and RNA-sequencing statistics for each cell type. Table S2. RNA sequencing and quality control data for each single-cell sample. See "Materials and methods" for details about quality indicators used. Table S3. Summary of single-cell transcriptome characteristics. See "Results" for details on cell size adjustment. Table S4. Association between common expression and mutant phenotypes. Contingency tables show counts of genes with common expression and for remaining expressed genes (with at least one read in at least one sample for the indicated sample set), categorized as causing indicated mutant phenotype or not. Tables are shown for all significant pairwise associations (chi-square tests of independence with Bonferonni-corrected p values <0.05) and also for cardiomyocyte samples and mutant phenotypes. Phenotypic annotations were accessed from the Mammalian Phenotype Ontology on 23 June 2013 [47, 48]. Annotation IDs assigned to each mutant phenotypic category can be found in Table S7. Table S5. Within- and between-cell-type transcriptome variance computed on variance-stabilized frequencies. Only genes with an average relative frequency of greater than 6.3 × 10−5 across all cells are included. Variance stabilization: asin(2 × −1) − asin(−1). Table S6. Enrichment of Gene Ontology (GO) categories among variable genes identified by the F-statistic, variable genes identified by the outlier-sum statistic, and normally expressed genes by cell type. Table S7. Mammalian Phenotype Ontology annotations considered indicative of prenatal lethality or of tissue-specific mutant phenotypes [48]. [file 13059_2015_683_MOESM1_ESM.xlsx]

## Sheet: S1
Table S1. Dataset and RNA sequencing statistics for each cell type.
Species	Cell type	Strain	Age	Cell isolation technique	Total number of samples	Number of samples used	Average read depth	Average % aligned	Average % uniquely aligned	Average unique exonic counts
Mouse	Interscapular brown adipocyte	CD-1	E17.5	Pipette	13	13	6.75432e+07	82.1675	68.9521	2.08309e+07
Mouse	Cardiomyocyte	AG-Geminin	E14.5	FACS	22	19	4.34008e+07	78.8395	61.9141	2.00499e+07
Mouse	Cortical pyramidal neuron	C57BL/6	E18	Pipette	31	19	6.37829e+07	77.659	65.1562	1.16237e+07
Mouse	Hippocampal pyramidal neuron	C57BL/6	E18	Pipette	33	18	5.90239e+07	73.1009	61.7262	1.45344e+07
Mouse	Dorsal raphe serotonergic neuron	e-PET-YFP	P60	Pipette	28	22	5.81299e+07	64.4706	53.9273	2.25113e+07
Rat	Cortical pyramidal neuron	Sprague Dawley	E18	Pipette	8	8	5.71294e+07	72.7675	65.6275	8.90907e+06
Rat	Hippocampal pyramidal neuron	Sprague Dawley	E18	Pipette	8	8	5.93721e+07	72.2987	65.1775	1.59373e+07
Mouse	Dilution series control, mouse	C57	P98	Purchased	30	30	30764016	89.39	68.89	12771089
TOTAL (Biological samples)					143	107	5.72871e+07	74.1416	62.148	1.70864e+07
* Sequencing statistics based on used experimental samples.
**Dorsal raphe read depth based on used samples with raw data avaialble (n=21)

## Sheet: S2
Table S2. RNA sequencing and quality control data for each single-cell sample.
Cell type	Species	Inclusion	ID	Sequencing		Alignment†					Counts		Quality indicators
				Library method	Sequencer	Total reads*	Total reads after trimming	% aligned	% uniquely aligned	% unique overlapping pairs	Exonic counts	Total genes > 10 counts	> 50% unique	> 5 million counts	>1500 genes >10 counts	< 80% overlapping pairs	QC score
Brown adipocytes	Mouse	USED	BAT_1	TruSeq	HiSeq 2000	114736695	114736695	87	73	64	49328575	10872	1	1	1	1	4
			BAT_2	TruSeq	HiSeq 2000	85591324	85492866	82	66	69	40279918	6404	1	1	1	1	4
			BAT_3	TruSeq	HiSeq 2000	96514469	96255778	74	64	71	39074902	3620	1	1	1	1	4
			BAT_4	TruSeq	HiSeq 2000	53434557	53336516	89	76	78	25522532	7173	1	1	1	1	4
			BAT_5	TruSeq	HiSeq 2000	44704672	44638370	90	77	70	18046014	7521	1	1	1	1	4
			BAT_6	TruSeq	HiSeq 2000	87980627	87493203	82	68	70	17647674	3973	1	1	1	1	4
			BAT_7	TruSeq	HiSeq 2000	71406128	71149862	67	55	72	16229930	3098	1	1	1	1	4
			BAT_8	TruSeq	HiSeq 2000	60010497	59822606	80	65	81	15601672	2921	1	1	1	0	3
			BAT_9	TruSeq	HiSeq 2000	47342719	47273517	88	77	74	14674484	7061	1	1	1	1	4
			BAT_10	TruSeq	HiSeq 2000	73746655	73657387	76	69	74	10104365	4712	1	1	1	1	4
			BAT_11	TruSeq	HiSeq 2000	26865909	26799500	84	70	79	9601511	7405	1	1	1	1	4
			BAT_12	TruSeq	HiSeq 2000	64827754	64669499	84	67	79	8663909	4825	1	1	1	1	4
			BAT_13	TruSeq	HiSeq 2000	50899296	50728322	84	68	81	6026278	4804	1	1	1	0	3
Cardiomyocytes	Mouse	USED	CRD_1	TruSeq	HiSeq 2000	80126331	79641914	88	67	80	42279668	6715	1	1	1	0	3
			CRD_2	TruSeq	HiSeq 2000	81607113	81138890	81	64	84	39180493	6574	1	1	1	0	3
			CRD_3	TruSeq	HiSeq 2000	64079233	63729486	88	66	81	31937788	6452	1	1	1	0	3
			CRD_4	TruSeq	HiSeq 2000	51841968	51572670	86	69	82	26109260	6515	1	1	1	0	3
			CRD_5	TruSeq	HiSeq 2000	50163674	50087508	92	73	80	25917444	6911	1	1	1	1	4
			CRD_6	TruSeq	HiSeq 2000	53018484	52174530	82	64	79	25552961	7436	1	1	1	1	4
			CRD_7	TruSeq	HiSeq 2000	47186955	47140726	84	65	79	22259347	6464	1	1	1	1	4
			CRD_8	TruSeq	HiSeq 2000	38869220	38809089	83	69	87	21112424	6572	1	1	1	0	3
			CRD_9	TruSeq	HiSeq 2000	47295056	47239190	66	51	82	18991755	6908	1	1	1	0	3
			CRD_10	TruSeq	HiSeq 2000	38114768	37647001	81	63	80	18310040	6869	1	1	1	0	3
			CRD_11	TruSeq	HiSeq 2000	28435111	27626890	81	64	91	14820116	7737	1	1	1	0	3
			CRD_12	TruSeq	HiSeq 2000	41815286	41083263	63	53	78	13943187	5432	1	1	1	1	4
			CRD_13	TruSeq	HiSeq 2000	26247980	25658102	87	66	81	13376437	8027	1	1	1	0	3
			CRD_14	TruSeq	HiSeq 2000	34937512	31899045	64	50	95	12594892	8077	1	1	1	0	3
			CRD_15	TruSeq	HiSeq 2000	33176924	30429986	72	55	88	12383983	6739	1	1	1	0	3
			CRD_16	TruSeq	HiSeq 2000	25779893	24688445	78	62	92	11644830	5790	1	1	1	0	3
			CRD_17	TruSeq	HiSeq 2000	35889287	29067372	64	51	90	10863938	8753	1	1	1	0	3
			CRD_18	TruSeq	HiSeq 2000	27895744	26465710	68	51	89	9908218	4815	1	1	1	0	3
			CRD_19	TruSeq	HiSeq 2000	18133897	18032229	91	75	80	9761404	9581	1	1	1	0	3
		UNUSED	CRD_20	TruSeq	HiSeq 2000	32354303	28755499	64	49	92	10911962	7064	0	1	1	0	2
			CRD_21	TruSeq	HiSeq 2000	23286140	20684709	62	49	95	7509291	4694	0	1	1	0	2
			CRD_22	TruSeq	HiSeq 2000	49027302	47857006	0	0	90	70505	685	0	0	0	0	0
Cortical pyramidal neurons	Mouse	USED	CTX_1	TruSeq	HiSeq 2000	67436362	67289579	84	74	70	25421952	10997	1	1	1	1	4
			CTX_2	TruSeq	HiSeq 2000	79331550	79317927	70	58	66	19293571	8061	1	1	1	1	4
			CTX_3	TruSeq	HiSeq 2000	51912944	51901418	88	76	63	18173448	9794	1	1	1	1	4
			CTX_4	TruSeq	HiSeq 2000	67554522	67539119	64	55	65	15759342	8325	1	1	1	1	4
			CTX_5	TruSeq	HiSeq 2000	70004595	69997125	88	73	78	14565625	11099	1	1	1	1	4
			CTX_6	TruSeq	HiSeq 2000	73939087	72804659	80	67	79	14471485	11637	1	1	1	1	4
			CTX_7	TruSeq	HiSeq 2000	61874740	61380379	89	72	67	12282343	12257	1	1	1	1	4
			CTX_8	TruSeq	HiSeq 2000	66320657	66306559	91	78	78	12274262	10605	1	1	1	1	4
			CTX_9	TruSeq	HiSeq 2000	67311696	67293184	41	36	69	12064880	4280	0	1	1	1	3
			CTX_10	TruSeq	HiSeq 2000	78401973	78329960	91	80	72	10947311	10711	1	1	1	1	4
			CTX_11	TruSeq	HiSeq 2000	44641464	44614325	85	75	63	10840552	8858	1	1	1	1	4
			CTX_12	TruSeq	HiSeq 2000	97937573	97894302	77	61	81	9003998	13624	1	1	1	0	3
			CTX_13	TruSeq	HiSeq 2000	60674279	60663654	78	66	69	8437983	6833	1	1	1	1	4
			CTX_14	TruSeq	HiSeq 2000	37114114	37041598	91	81	80	6976741	9031	1	1	1	0	3
			CTX_15	TruSeq	HiSeq 2000	75016355	74938105	71	53	81	6920300	13884	1	1	1	0	3
			CTX_16	TruSeq v2	HiSeq 2500	44097160	44086147	89	69	68	6751618	12038	1	1	1	1	4
			CTX_17	TruSeq	HiSeq 2000	94447685	94377165	40	31	78	6280880	9047	0	1	1	1	3
			CTX_18	TruSeq	HiSeq 2000	37709170	37676987	84	68	66	5363163	9097	1	1	1	1	4
			CTX_19	TruSeq	HiSeq 2000	36150104	35846155	75	64	60	5021756	9058	1	1	1	1	4
		UNUSED	CTX_20	TruSeq	HiSeq 2000	85157689	85144522	80	67	74	3980488	9479	1	0	1	1	3
			CTX_21	TruSeq v2	HiSeq 2000	76530570	76272311	81	59	68	2987794	6733	1	0	1	1	3
			CTX_22	TruSeq v2	HiSeq 2000	43818262	43808347	89	63	72	2736891	8604	1	0	1	1	3
			CTX_23	TruSeq	HiSeq 2000	35457930	35444884	60	47	79	1842627	9356	0	0	1	1	2
			CTX_24	TruSeq	HiSeq 2000	98208855	98144507	72	58	79	1652770	7623	1	0	1	1	3
			CTX_25	TruSeq	HiSeq 2000	84180856	84171290	59	48	69	1055613	4573	0	0	1	1	2
			CTX_26	TruSeq	HiSeq 2000	54679586	52107102	42	32	82	1052758	6607	0	0	1	0	1
			CTX_27	TruSeq v2	HiSeq 2000	29998744	29994627	86	68	84	950469	11197	1	0	1	0	2
			CTX_28	TruSeq v2	HiSeq 2000	7196974	7195549	83	60	72	333789	5979	1	0	1	1	3
			CTX_29	TruSeq	HiSeq 2000	78590997	66777670	55	42	83	212360	3005	0	0	1	0	1
			CTX_30	TruSeq v2	HiSeq 2000	6676628	6676511	82	65	77	172444	4221	1	0	1	1	3
			CTX_31	TruSeq v2	HiSeq 2000	3504697	3504483	76	57	78	161984	3296	1	0	1	1	3
	Rat	USED	Rn_CTX_1	TruSeq	HiSeq 2000	27450716	27307739	66.41	60.25	NA	6769867	5937	1	1	1	NA	3
			Rn_CTX_2	TruSeq	HiSeq 2000	33335640	33218740	73.54	65.9	NA	5882217	5705	1	1	1	NA	3
			Rn_CTX_3	TruSeq	HiSeq 2000	62556386	62482592	59.59	54.56	NA	12389331	6363	1	1	1	NA	3
			Rn_CTX_4	TruSeq	HiSeq 2000	65876402	65816005	64.06	58.13	NA	16147760	6194	1	1	1	NA	3
			Rn_CTX_5	TruSeq	HiSeq 2000	50214898	50199657	84.15	75.51	NA	15207333	9485	1	1	1	NA	3
			Rn_CTX_6	TruSeq	HiSeq 2000	45488586	45449125	80.26	72.15	NA	4534872	6558	1	0	1	NA	2
			Rn_CTX_7	TruSeq	HiSeq 2000	100192415	100163879	78.02	69.98	NA	5973214	7839	1	1	1	NA	3
			Rn_CTX_8	TruSeq	HiSeq 2000	71919760	71900914	76.11	68.54	NA	4367992	6653	1	0	1	NA	2
Serotonergic neurons	Mouse	USED	DR_1	TruSeq	HiSeq 2000	111879077	111768834	82	66	100	54900962	6915	1	1	1	0	3
			DR_2	TruSeq	HiSeq 2000	112483704	112404654	87	72	100	54182095	9715	1	1	1	0	3
			DR_3	TruSeq	HiSeq 2000	-1	100293200	84	67	100	50325180	4975	1	1	1	0	3
			DR_4	TruSeq	HiSeq 2000	110212931	109842324	78	61	100	44953671	7871	1	1	1	0	3
			DR_5	TruSeq	HiSeq 2000	113110132	113040129	85	64	100	43058630	7087	1	1	1	0	3
			DR_6	TruSeq	HiSeq 2000	57259584	56842317	75	65	64	30993136	4983	1	1	1	1	4
			DR_7	TruSeq	HiSeq 2000	64137862	63835660	76	56	61	22143267	3906	1	1	1	1	4
			DR_8	TruSeq	HiSeq 2000	39906606	39618188	88	78	60	21972347	6521	1	1	1	1	4
			DR_9	TruSeq	HiSeq 2000	42768573	42493662	73	64	63	21232130	5977	1	1	1	1	4
			DR_10	TruSeq	HiSeq 2000	50948328	48852576	66	57	63	19139781	3139	1	1	1	1	4
			DR_11	TruSeq	HiSeq 2000	35628685	34713137	62	56	64	15428813	3549	1	1	1	1	4
			DR_12	TruSeq	HiSeq 2000	38719552	38294901	78	69	61	14919404	4719	1	1	1	1	4
			DR_13	TruSeq	HiSeq 2000	33538571	33333156	71	59	63	14819970	4147	1	1	1	1	4
			DR_14	TruSeq	HiSeq 2000	39679370	39400122	61	51	63	13753119	4208	1	1	1	1	4
			DR_15	TruSeq	HiSeq 2000	51304031	50525316	48	39	67	12423596	2829	0	1	1	1	3
			DR_16	TruSeq	HiSeq 2000	34455644	34307367	59	50	61	11721288	5025	1	1	1	1	4
			DR_17	TruSeq	HiSeq 2000	45001521	44847786	41	35	59	10814103	4211	0	1	1	1	3
			DR_18	TruSeq	HiSeq 2000	56215129	55822630	45	39	63	10437739	3071	0	1	1	1	3
			DR_19	TruSeq	HiSeq 2000	36829671	36722360	74	70	63	9977674	5205	1	1	1	1	4
			DR_20	TruSeq	HiSeq 2000	58254398	57819280	24	19	55	7113172	2042	0	1	1	1	3
			DR_21	TruSeq	HiSeq 2000	44473598	43943978	29	24	63	5892325	2795	0	1	1	1	3
			DR_22	TruSeq	HiSeq 2000	43920645	43674219	34	25	57	5045712	2280	0	1	1	1	3
		UNUSED	DR_23	TruSeq	HiSeq 2000	115630611	114905104	62	48	100	23620019	8349	0	1	1	0	2
			DR_24	TruSeq	HiSeq 2000	114921151	114826956	54	39	100	18822308	9349	0	1	1	0	2
			DR_25	TruSeq	HiSeq 2000	-1	89158500	47	36	100	18413658	8665	0	1	1	0	2
			DR_26	TruSeq	HiSeq 2000	65600106	65258181	10	8	70	3255757	1299	0	0	0	1	1
			DR_27	TruSeq	HiSeq 2000	20475167	19354409	31	25	70	1808466	1773	0	0	1	1	2
			DR_28	TruSeq	HiSeq 2000	44701155	44080846	8	6	67	1339086	434	0	0	0	1	1
Hippocampal pyramidal neurons	Mouse	USED	HIP_1	TruSeq v2	HiSeq 2500	99735010	99724842	84	68	75	34475448	15255	1	1	1	1	4
			HIP_2	TruSeq v2	HiSeq 2500	65027818	65022031	90	76	76	32673507	13843	1	1	1	1	4
			HIP_3	TruSeq v2	HiSeq 2500	57353778	57350296	92	79	70	29954971	14667	1	1	1	1	4
			HIP_4	TruSeq v2	HiSeq 2500	74709628	74707365	46	40	79	21536762	10472	0	1	1	1	3
			HIP_5	TruSeq v2	HiSeq 2500	46727462	46719423	63	55	76	15325810	10960	1	1	1	1	4
			HIP_6	TruSeq v2	HiSeq 2500	76007435	76003845	83	67	73	15201794	14042	1	1	1	1	4
			HIP_7	TruSeq v2	HiSeq 2000	25975846	25950665	81	69	91	13614849	11622	1	1	1	0	3
			HIP_8	TruSeq v2	HiSeq 2500	44661688	44658171	87	75	83	12094235	14122	1	1	1	0	3
			HIP_9	TruSeq v2	HiSeq 2500	72820238	72815430	60	52	80	11321540	10718	1	1	1	0	3
			HIP_10	TruSeq v2	HiSeq 2500	66292143	66285304	84	71	79	10892106	13954	1	1	1	1	4
			HIP_11	TruSeq v2	HiSeq 2500	38585565	38565797	61	54	75	10745093	10675	1	1	1	1	4
			HIP_12	TruSeq v2	HiSeq 2500	70259079	70250046	25	22	79	9692067	8974	0	1	1	1	3
			HIP_13	TruSeq v2	HiSeq 2500	40085961	40081308	89	78	73	9674948	14439	1	1	1	1	4
			HIP_14	TruSeq v2	HiSeq 2500	68567500	68564806	79	63	76	8038512	12365	1	1	1	1	4
			HIP_15	TruSeq v2	HiSeq 2500	72709612	72704641	38	32	76	8009410	9993	0	1	1	1	3
			HIP_16	TruSeq v2	HiSeq 2000	15073421	15052526	87	71	91	6542060	11494	1	1	1	0	3
			HIP_17	TruSeq v2	HiSeq 2500	31245237	31242549	89	76	76	6298820	12710	1	1	1	1	4
			HIP_18	TruSeq v2	HiSeq 2500	96592502	96581131	79	64	79	5528141	14900	1	1	1	1	4
		UNUSED	HIP_19	TruSeq v2	HiSeq 2500	52083451	52076573	40	35	81	6535965	9735	0	1	1	0	2
			HIP_20	TruSeq v2	HiSeq 2500	53606064	53587536	41	36	86	4909778	9431	0	0	1	0	1
			HIP_21	TruSeq v2	HiSeq 2500	50875262	50845086	54	41	72	4823941	10110	0	0	1	1	2
			HIP_22	TruSeq v2	HiSeq 2500	49539294	49472585	47	40	75	4674109	6979	0	0	1	1	2
			HIP_23	TruSeq v2	HiSeq 2000	49177534	48602689	26	21	59	3406954	5777	0	0	1	1	2
			HIP_24	TruSeq v2	HiSeq 2500	86942724	86932977	62	49	70	3315685	11757	0	0	1	1	2
			HIP_25	TruSeq v2	HiSeq 2500	51776488	51772508	63	46	79	3279422	12149	0	0	1	1	2
			HIP_26	TruSeq v2	HiSeq 2500	52842322	52838101	57	39	84	2999593	7822	0	0	1	0	1
			HIP_27	TruSeq	HiSeq 2000	66453521	66453521	65	51	89	1424313	11551	1	0	1	0	2
			HIP_28	TruSeq v2	HiSeq 2500	60065646	60058607	52	38	83	1400632	7670	0	0	1	0	1
			HIP_29	TruSeq v2	HiSeq 2500	66154866	66152976	94	84	75	1320593	12555	1	0	1	1	3
			HIP_30	TruSeq v2	HiSeq 2500	49996194	49935400	36	29	85	1036546	3865	0	0	1	0	1
			HIP_31	TruSeq v2	HiSeq 2000	12892656	12857669	51	39	91	890818	7786	0	0	1	0	1
			HIP_32	TruSeq	HiSeq 2000	60943969	60943969	65	50	87	727793	10882	1	0	1	0	2
			HIP_33	TruSeq v2	HiSeq 2000	10636622	10635106	29	22	82	513510	4794	0	0	1	0	1
	Rat	USED	Rn_HIP_1	TruSeq	HiSeq 2000	89808681	89662608	62.66	56.65	NA	20990529	7560	1	1	1	NA	3
			Rn_HIP_2	TruSeq	HiSeq 2000	75477022	75127318	70.99	64.11	NA	15991264	7410	1	1	1	NA	3
			Rn_HIP_3	TruSeq	HiSeq 2000	56907307	56695551	83.67	75.92	NA	8340766	8588	1	1	1	NA	3
			Rn_HIP_4	TruSeq	HiSeq 2000	40319536	40211911	83.64	75.4	NA	14084030	7466	1	1	1	NA	3
			Rn_HIP_5	TruSeq	HiSeq 2000	48276891	48071363	58.83	51.87	NA	9529109	6144	1	1	1	NA	3
			Rn_HIP_6	TruSeq	HiSeq 2000	61560683	61489070	70.46	63.99	NA	22075693	5025	1	1	1	NA	3
			Rn_HIP_7	TruSeq	HiSeq 2000	34889708	34603933	64.52	58.88	NA	9508979	5649	1	1	1	NA	3
			Rn_HIP_8	TruSeq	HiSeq 2000	67736915	67599634	77.24	70	NA	26978199	6802	1	1	1	NA	3
Dilution controls	Mouse	USED	CTRL_100p_1	Truseq stranded	HiSeq 2500	21516238	21515763	79	60	84	6674766	9037	1	1	1	0	3
			CTRL_100p_2	Truseq stranded	HiSeq 2500	34429118	34424134	82	63	79	11426821	9926	1	1	1	1	4
			CTRL_100p_3	Truseq stranded	HiSeq 2500	30351850	30351674	82	63	74	11581358	9797	1	1	1	1	4
			CTRL_100p_4	Truseq stranded	HiSeq 2500	45501957	45501749	82	62	80	16234385	10307	1	1	1	0	3
			CTRL_50p_1	Truseq stranded	HiSeq 2500	15595784	15595738	80	61	73	5558136	7830	1	1	1	1	4
			CTRL_50p_2	Truseq stranded	HiSeq 2500	31499298	31498160	55	41	79	7532191	8314	0	1	1	1	3
			CTRL_50p_3	Truseq stranded	HiSeq 2500	42115946	42115636	85	65	82	14280611	8779	1	1	1	0	3
			CTRL_50p_4	Truseq stranded	HiSeq 2500	35209504	35208831	85	65	77	12707654	8069	1	1	1	1	4
			CTRL_50p_5	Truseq stranded	HiSeq 2500	43410620	43410025	77	60	86	13932542	8364	1	1	1	0	3
			CTRL_100p_5	Truseq stranded	HiSeq 2500	16803769	16803667	85	67	91	7990561	8462	1	1	1	0	3
			CTRL_100p_6	Truseq stranded	HiSeq 2500	29655924	29655881	97	77	71	14657684	8506	1	1	1	1	4
			CTRL_100p_7	Truseq stranded	HiSeq 2500	31564515	31564489	97	77	71	15388378	8824	1	1	1	1	4
			CTRL_100p_8	Truseq stranded	HiSeq 2500	18125858	18125723	96	76	71	8848843	8151	1	1	1	1	4
			CTRL_100p_9	Truseq stranded	HiSeq 2500	34297129	34297079	96	77	69	16972378	9046	1	1	1	1	4
			CTRL_50p_6	Truseq stranded	HiSeq 2500	50297435	50297349	93	73	70	23071694	8079	1	1	1	1	4
			CTRL_50p_7	Truseq stranded	HiSeq 2500	32625056	32624947	89	70	76	14706630	7891	1	1	1	1	4
			CTRL_50p_8	Truseq stranded	HiSeq 2500	24365205	24365084	87	68	74	10851338	7587	1	1	1	1	4
			CTRL_50p_9	Truseq stranded	HiSeq 2500	14414651	14414624	90	70	74	6547504	6693	1	1	1	1	4
			CTRL_10p_1	Truseq stranded	Hiseq 2500	31006692	31006585	94	71	81	12727029	5875	1	1	1	0	3
			CTRL_10p_2	Truseq stranded	Hiseq 2500	29784394	29784024	96	74	73	13477595	6076	1	1	1	1	4
			CTRL_10p_3	Truseq stranded	Hiseq 2500	21458618	21458574	96	73	71	9384701	5319	1	1	1	1	4
			CTRL_10p_4	Truseq stranded	Hiseq 2500	31711279	31711242	95	73	82	14833221	5798	1	1	1	0	3
			CTRL_10p_5	Truseq stranded	Hiseq 2500	34749897	34749869	96	74	73	15584430	5832	1	1	1	1	4
			CTRL_10p_6	Truseq stranded	Hiseq 2500	30508921	30508897	96	73	75	13850898	5784	1	1	1	1	4
			CTRL_10p_7	Truseq stranded	Hiseq 2500	32704466	32704049	93	71	69	14193918	6065	1	1	1	1	4
			CTRL_10p_8	Truseq stranded	Hiseq 2500	30225663	30225527	95	72	63	12309512	5458	1	1	1	1	4
			CTRL_10p_9	Truseq stranded	Hiseq 2500	25458372	25458355	97	73	64	10483754	5717	1	1	1	1	4
			CTRL_10p_10	Truseq stranded	Hiseq 2500	31512485	31512463	96	74	65	13417855	5961	1	1	1	1	4
			CTRL_10p_11	Truseq stranded	Hiseq 2500	29550268	29550252	96	73	65	13997035	6033	1	1	1	1	4
			CTRL_10p_12	Truseq stranded	Hiseq 2500	42469573	42469511	96	73	67	19909251	6363	1	1	1	1	4
*-1 indicates no data available.
† Percentages are relative to total reads retained after trimming.

## Sheet: S3
Table S3. Summary of single-cell transcriptome characteristics.
	Cells	Mean	SEM	Welch’s t-test p-values (uncorrected)
				Cardiomyocytes	Pyramidal neurons, cortex	Pyramidal neurons, hippocampus	Serotonergic neurons, dorsal raphe
# genes	Brown adipocytes	8490	623	0.913	4.82e-07	3.59e-09	0.112
	Cardiomyocytes	8415	245		2.05e-09	2.59e-10	0.03
	Pyramidal neurons, cortex	13953	554			0.02	3.49e-11
	Pyramidal neurons, hippocampus	16032	651				1.92e-12
	Serotonergic neurons, dorsal raphe	7202	473
# genes in top 50% of reads	Brown adipocytes	329	38	0.715	1.15e-05	2.28e-06	0.401
	Cardiomyocytes	315	11		1.56e-08	2.21e-09	0.376
	Pyramidal neurons, cortex	598	31			0.495	3.8e-09
	Pyramidal neurons, hippocampus	628	30				3.05e-10
	Serotonergic neurons, dorsal raphe	290	25
# private genes (unique to an individual cell)	Brown adipocytes	1.692	0.524	0.029	0.000962	0.00158	0.028
	Cardiomyocytes	0.368	0.137		0.000145	0.000372	0.981
	Pyramidal neurons, cortex	8.421	1.679			0.646	0.000144
	Pyramidal neurons, hippocampus	9.667	2.102				0.000371
	Serotonergic neurons, dorsal raphe	0.364	0.14
	Cells			Cardiomyocytes	Pyramidal neurons, cortex (8x adj)	Pyramidal neurons, hippocampus (8x adj)	Serotonergic neurons, dorsal raphe
# genes, size adjusted	Brown adipocytes			0.912867	0.0311886	9.26582e-06	0.112062
	Cardiomyocytes				0.00303701	2.28049e-08	0.0296964
	Pyramidal neurons, cortex (8x adj)	10367	542			0.00149106	8.7131e-05
	Pyramidal neurons, hippocampus (8x adj)	12915	503				6.05006e-10
	Serotonergic neurons, dorsal raphe
	Dilution controls				100 pg controls	100 pg controls (10x adj)	100 pg controls (2x adj)
	10 pg controls	8811	101		6.68945e-07	0.185354
	50 pg controls	10208	240		0.00326725		0.323148
	100 pg controls	11360	232

## Sheet: S4
Table S4. Association between common expression and mutant phenotypes
Contingency tables for select results
Cell type		Tissue phenotype
		Prenatal lethal	Not prenatal lethal
All cells	Common	31	41
	Not common	736	2944
		Brown adipose effect	No brown adipose effect
Brown adipocytes	Common and abundant	21	94
	Not common and abundant	248	2816
		Cardiac muscle effect	No cardiac muscle effect
Cardiomyocytes	Common and abundant	11	66
	Not common and abundant	235	2387
		Central nervous system (neuronal) effect	No Central nervous system (neuronal) effect
Pyramidal neurons, Cortex	Common and abundant	39	66
	Not common and abundant	530	3068
		Central nervous system (neuronal) effect	No Central nervous system (neuronal) effect
Pyramidal neurons, Hippocampus	Common and abundant	47	66
	Not common and abundant	525	3098
		Central nervous system (neuronal) effect	No Central nervous system (neuronal) effect
Serotonergic neurons	Common and abundant	39	62
	Not common and abundant	497	2589

## Sheet: S5
Table S5. Within- and between-cell type transcriptome variance computed on variance-stabilized frequencies.*†
Cell type	Brown adipocytes	Cardiomyocytes	Pyramidal neurons, cortex	Pyramidal neurons, hippocampus	Serotonergic neurons	10 pg replicates	50 pg replicates	100 pg replicates
Brown adipocytes	1.04	1.25	1.46	1.72	1.37
Cardiomyocytes	1.25	0.44	1.58	1.88	1.7
Pyramidal neurons, cortex	1.46	1.58	0.48	0.26	0.56
Pyramidal neurons, hippocampus	1.72	1.88	0.26	0.21	0.73
Serotonergic neurons	1.37	1.7	0.56	0.73	1.31
10 pg replicates						0.23	0.18	0.19
50 pg replicates						0.18	0.15	0.03
100 pg replicates						0.19	0.03	0.09
*Only genes with an average relative frequency of greater than 6.3 x 10-5 across all cells are included.
†Variance stabilization: asin(2x-1) - asin(-1).

## Sheet: S6
Table S6. Enrichment of Gene Ontology (GO) categories among variable and normally expressed genes.
Gene group*	Gene Ontology Category	Brown adipocytes		Cardiomyocytes		Pyramidal neurons, Cortex		Pyramidal neurons, Hippocampus		Serotonergic neurons		All cells		10 pg dilution controls		50 pg dilution controls		100 pg dilution controls
		Enrichment†	P-value‡	Enrichment†	P-value‡	Enrichment†	P-value‡	Enrichment	P-value‡	Enrichment†	P-value‡	Enrichment†	P-value‡	Enrichment†	P-value‡	Enrichment†	P-value‡	Enrichment†	P-value‡
Highly variable genes by F-statistic§	anatomical structure development	1.1834		1.39344		1.10309		1.67824	0.000183257	1.08397		1.4371		1.05556		0.777158		0.926486
	carbohydrate metabolic process	2.35246	0.0393222	1.12017		0.66931		1.14511		1.11327		1.34944		0.804527		1.75225		0.610638
	cell adhesion	1.61507		1.82349		1.43424		2.74349	0.000816971	0.643607		1.21647		1.0727		0.452996		0.42113
	cell differentiation	1.0534		1.50373		1.29196		1.75681	0.00152899	1.14419		1.43274		0.7607		0.802624		0.881334
	cell morphogenesis	1.76346		1.58051		1.62955		2.21846	0.00535243	1.67272		1.337		0.905093		0.766608		0.897997
	cell motility	1.86036		1.77503		1.87013		2.36635	0.0193466	0.954755		2.06459		0.74053		0.642962		0.796485
	cell-cell signaling	1.68429		1.83138		1.9805		2.7125	6.3038e-06	1.29395		1.64406		0.381092		0.866601		1.38781
	cellular component assembly	1.52507		1.04441		1.25084		1.75583	0.027979	0.983489		1.74124	0.0261811	0.720642		0.488126		1.10356
	circulatory system process	2.14922		2.56393		4.16189	0.00102481	2.09028		0.403832		4.40702	2.82595e-06	1.16369		1.44959		1.66538
	generation of precursor metabolites and energy	2.8296	0.00237654	1.01208		0.8804		0.637712		1.05618		2.1491		0.638889		3.11976	0.000412151	2.57111	0.0165377
	homeostatic process	1.59109		1.75701		2.01217	0.0360413	1.61911		1.91181		2.11773	0.00260914	0.993827		1.06146		0.888201
	immune system process	1.6191		1.65772		1.40432		1.24586		1.41594		2.73522	2.81765e-05	0.210895		0.669977		0.964166
	lipid metabolic process	2.05432	0.0369658	1.21877		0.495463		1.32018		1.20441		1.74998		0.897612		1.18996		1.26825
	locomotion	1.8232		1.8068		1.91763		2.37532	0.00233233	0.925637		2.01669		0.868889		0.558836		0.684828
	macromolecular complex assembly	1.35517		0.968929		1.18351		1.56771		0.969196		1.9649	0.00735316	0.687412		0.519058		1.22757
	neurological system process	1.66269		0.890255		1.8246		2.50833	9.73212e-06	1.09282		1.76565		1.15852		1.11977		0.939444
	protein complex assembly	1.64557		1.15377		1.29638		1.69402		1.18612		2.3083	0.000695357	0.848524		0.642962		1.54642
	response to stress	1.59324		1.63319		1.28487		1.22358		1.10136		1.83195	0.00252991	1.0903		1.33373		1.04482
Most variable by outlier sum statistic¶	behavior	1.53		1.41		0.8		2.73		0.89		2.56	0.0096	1		NA		NA
	biological adhesion	2.09		2.15		0.8		2.73		1.1		2.75	0.00025	0.99		NA		NA
	camera-type eye development	1.61		1.56		3.39		5.17		4.79	0.031	1.36		1		NA		NA
	cell adhesion	2.09		2.15		0.8		2.73		1.1		2.75	0.00025	0.99		NA		NA
	cell surface receptor linked signal transduction	2.07	0.039	2.04		3.44		1.57		1.17		0.96		1		NA		NA
	defense response	2.32		2.78		6.24		3.71		1.7		4.31	1.2e-06	1		NA		NA
	eye development	1.41		1.29		2.69		4.24		4.63	0.002	1.5		1		NA		NA
	heart development	0.66		1.37		1.65		1		2.07		3.06	0.0041	1		NA		NA
	immune response	2.81	0.001	1.85		1		1		2.3		2.94		1		NA		NA
	inflammatory response	2.38		4.94		8.06		1		2.52		4.61	0.00089	1		NA		NA
	M phase of mitotic cell cycle	0.84		5.53	0.00036	1		1		1.57		1.57		2.02		NA		NA
	mitosis	0.86		4.94	0.011	1		1		1.61		1.6		2.1		NA		NA
	multicellular organismal response to stress	1		1		12.89		10.8		1		7.05	0.0062	1		NA		NA
	nuclear division	0.86		4.94	0.011	1		1		1.61		1.6		2.1		NA		NA
	organelle fission	0.86		4.94	0.011	1		1		1.61		1.6		2.02		NA		NA
	regulation of system process	0.34		0.78		1		2.12		1.27		2.92	0.029	1		NA		NA
	response to wounding	2.14		3.12		4.03		1		2.07		3.21	0.011	1		NA		NA
Normally expressed (by Shapiro-Wilk statistic)||	ATP biosynthetic process	3.71		0.99		2.73		0.44		4.2	0.011	1		1.34		1.21708		1.30784
	ATP synthesis coupled proton transport	4.23		1.48		3.61		0.69		5.17	0.018	1		1.62		0.894915		1.062
	electron transport chain	2.57		1.77		2.05		0.87		1.06		12.56		1.73		1.23157		0.804199
	energy coupled proton transport, down electrochemical gradient	4.23		1.48		3.61		0.69		5.17	0.018	1		1.62		0.894915		1.062
	generation of precursor metabolites and energy	2.73	1.3e-07	1.83		1.9		0.89		2.18		6.19		1.78	0.011161	1.20005		0.878969
	hydrogen transport	4.01		1.59		3.51		0.62		4.8	0.014	1		1.46		0.96594		0.877308
	ion transmembrane transport	4.23		1.48		3.61		0.69		5.17	0.018	1		1.62		0.894915		1.062
	oxidative phosphorylation	4.25	0.00084	1.98		2.73		0.68		3.6		1		1.47		0.905569		1.34521
	proton transport	4.01		1.59		3.51		0.62		4.8	0.014	1		1.53		1.01424		0.917186
	purine nucleoside triphosphate biosynthetic process	3.59		0.86		2.54		0.41		4.32	0.0012	1		1.47		1.22408		1.39159
	purine nucleotide biosynthetic process	3.3		1.11		2.44		0.37		3.83	0.0031	1		1.43		1.19322		1.22291
	purine ribonucleoside triphosphate biosynthetic process	3.59		0.89		2.54		0.41		4.32	0.0012	1		1.47		1.08668		1.39159
	purine ribonucleotide biosynthetic process	3.5	0.038	1.01		2.42		0.39		4.02	0.0034	1		1.42		1.01424		1.34521
	purine ribonucleotide metabolic process	3.12		1.08		2.27		0.52		3.76	0.0089	1		1.21		1.01424		1.15303
	ribonucleoside triphosphate biosynthetic process	3.59		0.89		2.54		0.41		4.32	0.0012	1		1.47		1.08668		1.39159
	ribonucleotide biosynthetic process	3.62	0.011	0.95		2.37		0.38		3.93	0.0048	1		1.42		1.01424		1.34521
	ribonucleotide metabolic process	3.16		1.03		2.22		0.51		3.68	0.012	1		1.18		1.01424		1.15303
	translation	2.07	0.0043	1.88		1.13		1.18		2.66	0.00019	5.84		1.64		0.911229		0.917186
* Only genes with average relative expression > 6.3*10-5 for the relevant sample group were considered.
† Enrichment among relevant gene set relative to background genes with matched expression level in the relevant sample group.
‡ Bonferroni-corrected p-values for category enrichment in identified gene set. (Only significant p-values, corrected p<0.05, shown.)
§ GO Slim Biological process and molecular function terms. Categories with <50 genes with observed expression in any cell type are excluded. Gene lists include 5% most variable in each sample group. Measure of variation is the ratio of observed variation across group to experimental variation across 10 picogram (pg) dilution replicates at matched expression strength.
¶ GO Biological Process FAT terms. Gene lists include genes with an outlier sum statistic >100. If more than 400 genes meet this criteria for a given sample group, only the 400 genes with largest statistics are included. 100 pg. and 50 pg. controls are not included because no annotated genes were identified for these groups.
|| GO Biological Process FAT terms. Gene lists include genes with a Shapiro-Wilk p-value <0.005. If more than 400 genes meet this criteria, only the 400 genes with largest p-values are included.

## Sheet: S7
Table S7. Mamalian Phenotype Ontology (MP) annotations used to test association of common expression and organismal phenotype
Accessed from Mouse Genome Informatics on June 23, 2013.
MP ID	Term	Phenotype test
MP:0011091	complete prenatal lethality	Prenatal lethality
MP:0011092	complete embryonic lethality	Prenatal lethality
MP:0011093	complete embryonic lethality at implantation	Prenatal lethality
MP:0011094	complete embryonic lethality before implantation	Prenatal lethality
MP:0011095	complete embryonic lethality between implantation and placentation	Prenatal lethality
MP:0011096	complete embryonic lethality before somite formation	Prenatal lethality
MP:0011097	complete embryonic lethality before turning of embryo	Prenatal lethality
MP:0011098	complete embryonic lethality during organogenesis	Prenatal lethality
MP:0011099	complete lethality throughout fetal growth and development	Prenatal lethality
MP:0000003	abnormal adipose tissue morphology	Brown adipose
MP:0000005	increased brown adipose tissue amount	Brown adipose
MP:0001261	obese	Brown adipose
MP:0001778	abnormal brown adipose tissue amount	Brown adipose
MP:0001780	decreased brown adipose tissue amount	Brown adipose
MP:0002971	abnormal brown adipose tissue morphology	Brown adipose
MP:0003959	abnormal lean body mass	Brown adipose
MP:0003960	increased lean body mass	Brown adipose
MP:0003961	decreased lean body mass	Brown adipose
MP:0004185	abnormal adipocyte glucose uptake	Brown adipose
MP:0005334	abnormal fat pad morphology	Brown adipose
MP:0005375	adipose tissue phenotype	Brown adipose
MP:0005452	abnormal adipose tissue amount	Brown adipose
MP:0005457	abnormal percent body fat	Brown adipose
MP:0005458	increased percent body fat	Brown adipose
MP:0005459	decreased percent body fat	Brown adipose
MP:0005658	increased susceptibility to diet-induced obesity	Brown adipose
MP:0005659	decreased susceptibility to diet-induced obesity	Brown adipose
MP:0005666	abnormal adipose tissue physiology	Brown adipose
MP:0006094	increased fat cell size	Brown adipose
MP:0006320	abnormal interscapular fat pad morphology	Brown adipose
MP:0008570	lipidosis	Brown adipose
MP:0008907	decreased total fat pad weight	Brown adipose
MP:0008908	increased total fat pad weight	Brown adipose
MP:0009115	abnormal fat cell morphology	Brown adipose
MP:0009116	abnormal brown fat cell morphology	Brown adipose
MP:0009119	increased brown fat cell size	Brown adipose
MP:0009123	abnormal brown fat cell lipid droplet size	Brown adipose
MP:0009124	increased brown fat cell lipid droplet size	Brown adipose
MP:0009125	decreased brown fat cell lipid droplet size	Brown adipose
MP:0009126	abnormal brown fat cell number	Brown adipose
MP:0009127	increased brown fat cell number	Brown adipose
MP:0009128	decreased brown fat cell number	Brown adipose
MP:0009134	abnormal brown fat lipid droplet number	Brown adipose
MP:0009135	abnormal brown fat cell size	Brown adipose
MP:0009136	decreased brown fat cell size	Brown adipose
MP:0009137	decreased brown fat lipid droplet number	Brown adipose
MP:0009138	increased brown fat lipid droplet number	Brown adipose
MP:0009269	decreased fat cell size	Brown adipose
MP:0009294	increased interscapular fat pad weight	Brown adipose
MP:0009295	decreased interscapular fat pad weight	Brown adipose
MP:0010024	increased total body fat amount	Brown adipose
MP:0010025	decreased total body fat amount	Brown adipose
MP:0010343	increased lipoma incidence	Brown adipose
MP:0010344	increased hibernoma incidence	Brown adipose
MP:0011167	abnormal adipose tissue development	Brown adipose
MP:0011168	abnormal fat cell differentiation	Brown adipose
MP:0011170	abnormal brown fat cell differentiation	Brown adipose
MP:0011174	lipodystrophy	Brown adipose
MP:0011698	abnormal brown adipose tissue physiology	Brown adipose
MP:0011699	abnormal brown adipose tissue thermogenesis	Brown adipose
MP:0000278	abnormal myocardial fiber morphology	Cardiac muscle
MP:0000293	absent myocardial trabeculae	Cardiac muscle
MP:0000343	altered response to myocardial infarction	Cardiac muscle
MP:0002189	abnormal myocardial trabeculae morphology	Cardiac muscle
MP:0002190	disorganized myocardium	Cardiac muscle
MP:0002652	thin myocardium	Cardiac muscle
MP:0002972	abnormal cardiac muscle contractility	Cardiac muscle
MP:0003037	increased myocardial infarction size	Cardiac muscle
MP:0003038	decreased myocardial infarction size	Cardiac muscle
MP:0003039	increased time of peak ischemic contracture	Cardiac muscle
MP:0003040	decreased time of peak ischemic contracture	Cardiac muscle
MP:0003041	increased time of onset of induced ischemic contracture	Cardiac muscle
MP:0003042	decreased time of onset of induced ischemic contracture	Cardiac muscle
MP:0003137	abnormal impulse conducting system conduction	Cardiac muscle
MP:0003221	abnormal cardiomyocyte apoptosis	Cardiac muscle
MP:0003222	increased cardiomyocyte apoptosis	Cardiac muscle
MP:0003223	decreased cardiomyocyte apoptosis	Cardiac muscle
MP:0003567	abnormal fetal cardiomyocyte proliferation	Cardiac muscle
MP:0004056	abnormal myocardium compact layer morphology	Cardiac muscle
MP:0004057	thin myocardium compact layer	Cardiac muscle
MP:0004058	abnormal ventricle papillary muscle morphology	Cardiac muscle
MP:0004060	absent papillary muscle	Cardiac muscle
MP:0004084	abnormal cardiac muscle relaxation	Cardiac muscle
MP:0004088	abnormal sarcoplasmic reticulum morphology	Cardiac muscle
MP:0004089	dilated sarcoplasmic reticulum	Cardiac muscle
MP:0004115	abnormal sinoatrial node morphology	Cardiac muscle
MP:0004116	abnormal atrioventricular bundle conduction	Cardiac muscle
MP:0004117	abnormal atrioventricular bundle morphology	Cardiac muscle
MP:0004123	abnormal impulse conducting system morphology	Cardiac muscle
MP:0004124	abnormal Purkinje fiber morphology	Cardiac muscle
MP:0004187	cardia bifida	Cardiac muscle
MP:0004215	abnormal myocardial fiber physiology	Cardiac muscle
MP:0004564	enlarged myocardial fiber	Cardiac muscle
MP:0004565	small myocardial fiber	Cardiac muscle
MP:0004566	myocardial fiber degeneration	Cardiac muscle
MP:0004567	decreased myocardial fiber number	Cardiac muscle
MP:0005140	decreased cardiac muscle contractility	Cardiac muscle
MP:0005329	abnormal myocardium layer morphology	Cardiac muscle
MP:0005330	cardiomyopathy	Cardiac muscle
MP:0005406	abnormal heart size	Cardiac muscle
MP:0005599	increased cardiac muscle contractility	Cardiac muscle
MP:0005648	heart right ventricle degeneration	Cardiac muscle
MP:0006085	myocardial necrosis	Cardiac muscle
MP:0006109	fibrillation	Cardiac muscle
MP:0006110	ventricular fibrillation	Cardiac muscle
MP:0006140	increased cardiac rhabdomyoma incidence	Cardiac muscle
MP:0006267	abnormal intercalated disc morphology	Cardiac muscle
MP:0006321	increased myocardial fiber number	Cardiac muscle
MP:0008543	atrial fibrillation	Cardiac muscle
MP:0008788	abnormal fetal cardiomyocyte morphology	Cardiac muscle
MP:0009382	abnormal cardiac jelly morphology	Cardiac muscle
MP:0009416	cardiac muscle degeneration	Cardiac muscle
MP:0009418	cardiac muscle atrophy	Cardiac muscle
MP:0010424	double chambered heart right ventricle	Cardiac muscle
MP:0010493	abnormal atrium myocardium morphology	Cardiac muscle
MP:0010496	abnormal pectinate muscle morphology	Cardiac muscle
MP:0010499	abnormal ventricle myocardium morphology	Cardiac muscle
MP:0010500	myocardium hypoplasia	Cardiac muscle
MP:0010501	atrium myocardium hypoplasia	Cardiac muscle
MP:0010502	ventricle myocardium hypoplasia	Cardiac muscle
MP:0010503	myocardial trabeculae hypoplasia	Cardiac muscle
MP:0010534	calcified myocardium	Cardiac muscle
MP:0010535	myocardial steatosis	Cardiac muscle
MP:0010542	right ventricular myocardium hypoplasia	Cardiac muscle
MP:0010556	thin ventricle myocardium compact layer	Cardiac muscle
MP:0010560	intraventricular block	Cardiac muscle
MP:0010569	papillary muscle hypertrophy	Cardiac muscle
MP:0010581	abnormal atrium myocardial trabeculae morphology	Cardiac muscle
MP:0010630	abnormal cardiac muscle tissue morphology	Cardiac muscle
MP:0010632	cardiac muscle necrosis	Cardiac muscle
MP:0010633	myocardial hypertrophy	Cardiac muscle
MP:0010638	absent intercalated discs	Cardiac muscle
MP:0010640	ventricular myocardium compact layer hypoplasia	Cardiac muscle
MP:0010655	absent cardiac jelly	Cardiac muscle
MP:0010656	thick myocardium	Cardiac muscle
MP:0011390	abnormal fetal cardiomyocyte physiology	Cardiac muscle
MP:0011391	abnormal fetal cardiomyocyte apoptosis	Cardiac muscle
MP:0011392	increased fetal cardiomyocyte apoptosis	Cardiac muscle
MP:0011393	decreased fetal cardiomyocyte apoptosis	Cardiac muscle
MP:0011394	increased fetal cardiomyocyte proliferation	Cardiac muscle
MP:0011395	decreased fetal cardiomyocyte proliferation	Cardiac muscle
MP:0000785	telencephalon hypoplasia	Central nervous system (neuronal)
MP:0000787	abnormal telencephalon morphology	Central nervous system (neuronal)
MP:0001473	reduced long term potentiation	Central nervous system (neuronal)
MP:0001475	reduced long term depression	Central nervous system (neuronal)
MP:0001898	abnormal long term depression	Central nervous system (neuronal)
MP:0001899	absent long term depression	Central nervous system (neuronal)
MP:0001900	impaired synaptic plasticity	Central nervous system (neuronal)
MP:0001901	absence of NMDA-mediated synaptic currents	Central nervous system (neuronal)
MP:0001902	reduced NMDA-mediated synaptic currents	Central nervous system (neuronal)
MP:0002204	abnormal neurotransmitter level	Central nervous system (neuronal)
MP:0002206	abnormal CNS synaptic transmission	Central nervous system (neuronal)
MP:0002207	abnormal long term potentiation	Central nervous system (neuronal)
MP:0002882	abnormal neuron morphology	Central nervous system (neuronal)
MP:0002885	abnormal AMPA-mediated synaptic currents	Central nervous system (neuronal)
MP:0002888	abnormal NMDA-mediated synaptic currents	Central nervous system (neuronal)
MP:0002910	abnormal excitatory postsynaptic currents	Central nervous system (neuronal)
MP:0002911	abnormal inhibitory postsynaptic potential	Central nervous system (neuronal)
MP:0002912	abnormal excitatory postsynaptic potential	Central nervous system (neuronal)
MP:0002915	abnormal synaptic depression	Central nervous system (neuronal)
MP:0002916	increased synaptic depression	Central nervous system (neuronal)
MP:0002917	decreased synaptic depression	Central nervous system (neuronal)
MP:0002918	abnormal paired-pulse facilitation	Central nervous system (neuronal)
MP:0002919	enhanced paired-pulse facilitation	Central nervous system (neuronal)
MP:0002920	decreased paired-pulse facilitation	Central nervous system (neuronal)
MP:0002921	abnormal post-tetanic potentiation	Central nervous system (neuronal)
MP:0002922	decreased post-tetanic potentiation	Central nervous system (neuronal)
MP:0002923	increased post-tetanic potentiation	Central nervous system (neuronal)
MP:0002924	delayed CNS synapse formation	Central nervous system (neuronal)
MP:0002945	abnormal inhibitory postsynaptic currents	Central nervous system (neuronal)
MP:0002946	delayed axon outgrowth	Central nervous system (neuronal)
MP:0002948	abnormal neuron specification	Central nervous system (neuronal)
MP:0003008	enhanced long term potentiation	Central nervous system (neuronal)
MP:0003202	abnormal neuron apoptosis	Central nervous system (neuronal)
MP:0003203	increased neuron apoptosis	Central nervous system (neuronal)
MP:0003204	decreased neuron apoptosis	Central nervous system (neuronal)
MP:0003214	neurofibrillary tangles	Central nervous system (neuronal)
MP:0003224	neuron degeneration	Central nervous system (neuronal)
MP:0003234	enhanced NMDA-mediated synaptic currents	Central nervous system (neuronal)
MP:0003247	abnormal glutaminergic neuron morphology	Central nervous system (neuronal)
MP:0003248	loss of glutamate neurons	Central nervous system (neuronal)
MP:0003412	abnormal afterhyperpolarization	Central nervous system (neuronal)
MP:0003424	premature neuronal precursor differentiation	Central nervous system (neuronal)
MP:0003444	abnormal neurotransmitter uptake	Central nervous system (neuronal)
MP:0003635	abnormal synaptic transmission	Central nervous system (neuronal)
MP:0003651	abnormal axon outgrowth	Central nervous system (neuronal)
MP:0003990	decreased neurotransmitter release	Central nervous system (neuronal)
MP:0004191	neuronal intranuclear inclusions	Central nervous system (neuronal)
MP:0004250	tau protein deposits	Central nervous system (neuronal)
MP:0004494	abnormal synaptic glutamate release	Central nervous system (neuronal)
MP:0004495	decreased synaptic glutamate release	Central nervous system (neuronal)
MP:0004753	abnormal miniature excitatory postsynaptic currents	Central nervous system (neuronal)
MP:0004769	abnormal synaptic vesicle morphology	Central nervous system (neuronal)
MP:0004770	abnormal synaptic vesicle recycling	Central nervous system (neuronal)
MP:0004792	abnormal synaptic vesicle number	Central nervous system (neuronal)
MP:0004793	abnormal synaptic vesicle clustering	Central nervous system (neuronal)
MP:0004807	abnormal paired-pulse inhibition	Central nervous system (neuronal)
MP:0004811	abnormal neuron physiology	Central nervous system (neuronal)
MP:0004859	abnormal synaptic plasticity	Central nervous system (neuronal)
MP:0004948	abnormal neuronal precursor proliferation	Central nervous system (neuronal)
MP:0004949	absent neuronal precursor cells	Central nervous system (neuronal)
MP:0004979	abnormal neuronal precursor cell number	Central nervous system (neuronal)
MP:0004980	increased neuronal precursor cell number	Central nervous system (neuronal)
MP:0004981	decreased neuronal precursor cell number	Central nervous system (neuronal)
MP:0004996	abnormal CNS synapse formation	Central nervous system (neuronal)
MP:0004997	increased CNS synapse formation	Central nervous system (neuronal)
MP:0004998	decreased CNS synapse formation	Central nervous system (neuronal)
MP:0005445	abnormal neurotransmitter secretion	Central nervous system (neuronal)
MP:0005603	neuron hypertrophy	Central nervous system (neuronal)
MP:0006009	abnormal neuronal migration	Central nervous system (neuronal)
MP:0008143	abnormal dendrite morphology	Central nervous system (neuronal)
MP:0008235	increased susceptibility to neuronal excitotoxicity	Central nervous system (neuronal)
MP:0008236	decreased susceptibility to neuronal excitotoxicity	Central nervous system (neuronal)
MP:0008415	abnormal neurite morphology	Central nervous system (neuronal)
MP:0008440	abnormal subplate morphology	Central nervous system (neuronal)
MP:0008443	absent subplate	Central nervous system (neuronal)
MP:0008921	increased neurotransmitter release	Central nervous system (neuronal)
MP:0008946	abnormal neuron number	Central nervous system (neuronal)
MP:0008947	increased neuron number	Central nervous system (neuronal)
MP:0008948	decreased neuron number	Central nervous system (neuronal)
MP:0008960	abnormal axon pruning	Central nervous system (neuronal)
MP:0009435	abnormal miniature inhibitory postsynaptic currents	Central nervous system (neuronal)
MP:0009538	abnormal synapse morphology	Central nervous system (neuronal)
MP:0009936	abnormal dendritic spine morphology	Central nervous system (neuronal)
MP:0009937	abnormal neuron differentiation	Central nervous system (neuronal)
MP:0009967	abnormal neuron proliferation	Central nervous system (neuronal)
MP:0010726	abnormal collateral sprouting	Central nervous system (neuronal)
MP:0011001	absence of AMPA-mediated synaptic currents	Central nervous system (neuronal)
MP:0011002	enhanced AMPA-mediated synaptic currents	Central nervous system (neuronal)
MP:0011003	reduced AMPA-mediated synaptic currents	Central nervous system (neuronal)
MP:0011267	abnormal excitatory postsynaptic current amplitude	Central nervous system (neuronal)
MP:0011268	biphasic excitatory postsynaptic current amplitude	Central nervous system (neuronal)
MP:0011269	increased excitatory postsynaptic current amplitude	Central nervous system (neuronal)
MP:0011270	decreased excitatory postsynaptic current amplitude	Central nervous system (neuronal)
MP:0011271	prolonged excitatory postsynaptic current rise time	Central nervous system (neuronal)
MP:0011272	short excitatory postsynaptic current rise time	Central nervous system (neuronal)
MP:0011273	prolonged excitatory postsynaptic current decay time	Central nervous system (neuronal)
MP:0011274	short excitatory postsynaptic current decay time	Central nervous system (neuronal)
MP:0011723	ectopic neuron	Central nervous system (neuronal)
MP:0011827	impaired neuron differentiation	Central nervous system (neuronal)
MP:0011975	neuronal cytoplasmic inclusions	Central nervous system (neuronal)
