# Supplementary material for: Deep sequencing reveals cell-type-specific patterns of single-cell transcriptome variation
Source: Genome Biol. 2015 Jun 9;16(1):122. doi: 10.1186/s13059-015-0683-4 (PMC4480509; doi:10.1186/s13059-015-0683-4)
Supplement: Additional file 3: Dataset S1. — Identified gene sets. Includes lists of private genes (genes observed in only one single-cell sample); universally common genes (genes observed in every single-cell sample); cell-type-specific common (genes abundantly expressed in every single-cell sample of a specific cell type, excluding universally common genes); 5 % most variable genes as identified by F-statistic; most variable genes by outlier-sum statistic; most normally expressed genes by Shapiro-Wilk statistic; and differentially variable genes across cell types. Lists are based on mouse data. [file 13059_2015_683_MOESM3_ESM.xlsx]

## Sheet: DatasetS1
Dataset S1: Identified gene sets.
Gene set	Private genes	Common genes						5% most variable genes									Most variable genes by outlier sum statistic (in rank order from most to least variable)									Most normally expressed genes by Shapiro–Wilk statistic (in rank order from largest to smallest p-value)									Differentially variable genes (listed as "gene (variable celll type(s); consistent cell type(s))")
Selection criterion	Genes observed in only one single-cell sample.	Genes observed in every single-cell sample.	400 commonly expressed genes found in the indicated cell type, excluding universally common genes. Genes are selected for having the largest minimum expression value across all samples of that cell type, indicating that they are consistently highly expressed.					5% most variable in each group. Measure of variation is the ratio of observed variation across group to experimental variation across 10 picogram (pg) dilution replicates at matched expression level. See Methods for details. Genes identified by this method across dilution controls included for reference.									400 genes with the largest outlier-sum statistic for each group. Additionally, all included genes have an outlier sum statistic > 100.									400 genes with the largest Shapiro-Wilk statistic. Additionally, all genes have a Shapiro-Wilk p-value > 0.005.									Genes highly variable in one cell type by the outlier sum statistic and consistently expressed in another by the Shapiro-Wilk statistic.
Sample group	All cells	All cells	Brown adipocytes	Cardiomyocytes	Pyramidal neurons, Cortex	Pyramidal neurons, Hippocampus	Serotonergic neurons	Brown adipocytes	Cardiomyocytes	Pyramidal neurons, Cortex	Pyramidal neurons, Hippocampus	Serotonergic neurons	All cells	10 pg dilution controls	50 pg dilution controls	100 pg dilution controls	Brown adipocytes	Cardiomyocytes	Pyramidal neurons, Cortex	Pyramidal neurons, Hippocampus	Serotonergic neurons	All cells	10 pg dilution controls	50 pg dilution controls	100 pg dilution controls	Brown adipocytes	Cardiomyocytes	Pyramidal neurons, Cortex	Pyramidal neurons, Hippocampus	Serotonergic neurons	All cells	10 pg dilution controls	50 pg dilution controls	100 pg dilution controls	All cells
Identified genes	1700008P20Rik	1500032L24Rik	Lpl	Actc1	Mtap1b	Rtn1	Snap25	1810013L24Rik	2700089E24Rik	1810013D10Rik	2010107E04Rik	2410022L05Rik	3110040N11Rik	1110038F14Rik	1810013L24Rik	1110038F14Rik	Abcd2	Postn	Crh	Rest	Ccl2	Fabp4	Zfp408	Ankrd37		Nedd4	Hsp90aa1	Atxn10	2700029M09Rik	Ywhag	Matr3	Scn5a	D16H22S680E	Maea	2510009E07Rik (BAT; CTX, HIP)
	1700009J07Rik	2010107E04Rik	B2m	Myl2	Stmn3	Snap25	Nap1l5	2510009E07Rik	Acta2	8430431K14Rik	2310035C23Rik	2410089E03Rik	Acadl	1810013L24Rik	Abhd14b	2310042D19Rik	Alcam	Col3a1	Tac2	Aldoc	Nkain2	Cfd	Trim12a	Zfp408		Rps20	Pcbp1	Atp6v1e1	Josd1	Snap25	Rtn4	Actn2	Col1a2	Uqcrh	2700029M09Rik (BAT; HIP)
	1700010K23Rik	2410015M20Rik	Pabpc1	Ttn	Stmn2	Cpe	Bex2	4933411K20Rik	Adamts19	Adcyap1	A230056P14Rik	2700089E24Rik	Adipoq	2810025M15Rik	Acadl	2810025M15Rik	5430435G22Rik	Hspa1b	Vip	Gm5415	Slitrk1	Myl2	Asb1			Rpl8	March5	Rufy3	Lmo1	Atp5g3	Tomm70a	Rpl18a	Capns1	Atad1	Adora1 (DR; HIP)
	1700013G24Rik	2810407C02Rik	Plin2	Sdhc	Snap25	Stmn2	Mtap1b	A930005H10Rik	Amotl2	Akap17b	AI414108	3110040N11Rik	Aldoc	AI462493	Acsl1	9130401M01Rik	Arhgap30	Gal	Galns	Kcnb2	Prr18	Tnnt2	Cd3eap			H2-K1	Prdx1	Ndufv3	Enc1	Gnas	Ubb	Prpf19	Taldo1	Camk2d	Agtpbp1 (BAT; HIP)
	1700015E13Rik	2900097C17Rik	Cd36	Nexn	Oxct1	Olfm1	Tph2	Aasdhppt	Angpt1	Akap5	Acly	9430060I03Rik	Ankrd1	Aar2	Aldoa	Acat1	Zfp93	B230216N24Rik	8430431K14Rik	Slc44a5	Kcna5	Slc6a4	Ankrd37			Slc25a5	Psma7	Rpl7	Fam98b	Gabarapl1	Ndufv2	Asb11	Adssl1	Gyg	AI462493 (BAT; HIP)
	1700018G05Rik	5730455P16Rik	Sept2	Fam162a	Gabarapl1	Stmn3	Slc18a2	Acadvl	Anln	Alcam	Acot7	Acly	Asxl2	Aars	Alg5	Aco2	Gng2	Dclk1	Hist1h4c	A230056P14Rik	Cxcl2	Smpx	1110038F14Rik			Arf1	Bzw1	Akr1a1	Rap1gds1	Gnao1		Rpl36	Eif4g3	Eif3i	Aldoc (HIP; DR)
	1700019O17Rik	A230046K03Rik	Rps20	Uqcrfs1	Basp1	Basp1	Celf4	Aco2	Arl6ip1	Ankrd12	Adcy1	Actr10	Atp5o	Acat1	Ankrd37	Acsl1	Sh3d21	Meox1	Ifitm1	Fat1	Rdh14	Car3	Osbpl5			Anxa5	Nfil3	Eif3h	Pdap1	Basp1		Pnrc1	Plk1s1	Txnl4a	Ank2 (BAT; CTX)
	1700020A23Rik	A730098P11Rik	March5	Rbbp7	Rtn4	Mllt11	Scg2	Acot2	Atf3	Ankrd50	Alcam	Aebp2	Atrnl1	Acss1	Arl6ip4	Acss1	Fam166b	Col1a2	Tac1	Zfx	3110040N11Rik	Pln	Ufsp2			Rps3a	Eef1b2	Zcchc18	Epm2aip1	Atp5b		Psmb7	Qdpr	Cnot2	Bcl11b (DR; CTX)
	1700022H16Rik	Acly	Rpl37	Mlf1	Rtn1	Oxct1	6330403K07Rik	Actr3	B230216N24Rik	Armc9	Aldoa	Aldoa	B2m	Aimp2	Atp5d	Aldoa	Klhl2	Ppp1r17	Gm6682	Ccdc28b	Dgcr8	Actc1	Amy1			Ppia	Rps15a-ps6	Snap47	Rpl18	Hap1		Gyg	Prkaca	Slc12a7	Braf (BAT; CTX)
	1700029M20Rik	Aco2	Vim	Idh2	Cpe	Ndrg4	Stmn3	Adcy6	B3galnt2	Atp2b2	Aldoc	Anks1	Bcl2a1b	Amy1	C1s	Apln	Hoxd13	Thbs1	S100a6	Drd1a	Nek6	Ccl4	Klf7			Psmd8	Hprt	Dnm1	Napg	Prkar1a		Copa	Smyd2	Dhx15	Cd63 (HIP; BAT)
	1700048M11Rik	Actb	Cyb5	Wbp5	Gnao1	Rab6b	Gap43	Adipoq	B3galtl	Atrnl1	Amz2	Ap3m1	Bdp1	Apobec2	Ccdc55	Arf2	Gm9895	Rspo3	Cbx1	Slc6a1	Ccl7	Postn	Aar2			Actg1	Gbas	Aamp	Rabac1	Calm2		Ldhb	Samm50	H2-Aa	Cenpv (DR; HIP)
	1700069P05Rik	Actg1	Irf7	Hopx	Eif5b	Celf2	Mtap7d2	Akap13	Bcas2	Banf1	Aplp2	Api5	Bex2	Arhgef17	Chchd7	Asb1	Mmp12	Gabrb2	Slc30a3	Dffa	Pacrgl	Ankrd1	Hivep2			Myl12a	C1qbp	Psma5	Prkaca	Atp5j2		Eif4g1	Serpine2	Timm17a	Clasp1 (DR; CRD)
	1700072B07Rik	Aes	Sh3glb1	Myh7	Pfn2	Snca	Basp1	Alg13	Bex4	Cbln2	App	Armcx2	Bicd1	Asb1	Cnbp	Atp5f1	Vav1	Ptprz1	Ctu1	Gstm1	Gabrg1	Pck1	Fam3c			Prdx1	Rpl39	Fkbp3	Rsl1d1	Ywhah		Fam195a	Tfam	Obscn	Clic4 (DR; BAT)
	1700092M07Rik	Aff4	Taldo1	Tnnt2	Rab6b	Pfn2	Tspyl4	Anxa7	Birc5	Cbx1	Atp1a2	Arxes2	Cald1	Ate1	Cox7a1	Atp6ap1	Lat	Hapln1	Stat4	Kpna6	Hspb11	Myl3	Filip1			Wnk1	Cs	2010107E04Rik	Cuta	Epb4.1l3		Aldoa	Pon2	Cox7b	Clmp (BAT; HIP)
	1700106J16Rik	Akr1a1	Fabp4	Atp2a2	Atp1b1	Dlgap1	Ddc	Apoe	Btg2	Cck	Atp2a2	Asb4	Car3	Atf5	Csde1	Bag3	Pgm2l1	Pibf1	Trmt12	Igfbp5	Bloc1s5	Spp1	Igsf3			Fabp4	Mrps6	Sec23a	Ola1	Ndrg4		Klhl24	Arpc5l	Kctd12	Cnot4 (DR; HIP)
	2300002M23Rik	Aldoa	Sparc	Tpm1	Tcf4	Ndn	Ahi1	Arhgap30	Calm2	Cdr1	Atp2b1	Asxl2	Cat	Atf6	D830015G02Rik	Bod1	Zfp764	Nrn1	Hapln1	Col19a1	Bcl2a1a	Ccl2	Mfsd1			Calm2	Ppm1a	Emc6	Iqsec2	Stmn3		1110058L19Rik	Cd81	Pim3	Coq7 (DR; CRD)
	2310007B03Rik	Alkbh5	Lgals1	Acadl	Purb	Mapt	Impact	Atf5	Calu	Clasrp	Atp5o	Atp2b2	Cav1	Atp6v1d	Ddx5	Cd151	Pcdh18	Nog	Exo5	Myo18a	Cxcl10	Ccl3	Hspa12a			Ndufb11	Acat1	Mllt11	Nus1	Psmb1		Fam165b	Ufsp2	Timp3	Cplx2 (CRD; DR)
	2310007L24Rik	App	Gm13826	Sorbs2	Bex2	Ngfrap1	Mbp	Atp1b3	Ccnb1	Coro7	Atp6v1g2	BC088983	Cbln4	Bag3	Dnajc1	Cd36	Cxcl3	Myc	Cbln2	Ndrg2	Kcns2	Bcl2a1b	Tmem126b			Rps25	0610009D07Rik	Arpc2	Ythdf2	Mrfap1		Clcn4-2	Psmd12	Bzw2	Dcaf5 (BAT; HIP)
	4732416N19Rik	Arf1	Capn2	Shfm1	Vdac2	Gabarapl1	Ndrg4	Brd1	Cdk1	Cox6c	Bin1	Bcl2a1a	Ccdc112	Bcas2	Ech1	Cog4	St8sia2	Filip1l	Tuba1c	Csrnp2	Usp6nl	Slc17a7	Nif3l1			Rpl9	Etfdh	Fam49b	Tmem14c	Mdh1		Ghitm	Gabarapl2	Mettl7a1	Dclk1 (CRD; CTX, HIP)
	4930449I24Rik	Arf3	Eif1a	Vdac2	Stxbp1	Syn2	Dynll2	Brd3	Cdkn1c	Cplx1	Brd4	Bcl2a1b	Ccdc28b	Bet1l	Eef1d	Cox5b	Fam19a2	Pitx2	Efna5	Kcnc2	Mycn	Ucp1	Fbxo45			Rpl7a	Rad23b	Cpeb2	Nsf	Skp1a		Slirp	Hadh	Tnni3	Ephb1 (DR; HIP)
	4930515B02Rik	Arf4	Rps27l	Hspa5	Dynll2	Nnat	Tubb3	C230091D08Rik	Cebpd	Crh	Cadm1	Bdp1	Cck	Ccar1	Eif4g2	Cox7a1	Ect2	Col5a2	Adcyap1	Tceb3	Fgd4	Neurod6	Vwa1			Pebp1	Rbpms2	Rab12	Bdh1	Tubb2a		C1qbp	Tomm7	Pkig	Epm2aip1 (BAT; HIP)
	4930542H20Rik	Arglu1	Lmo4	Pdhb	Ndrg4	Mtap1b	Ywhah	Calcoco1	Cfl2	Csde1	Camk2b	Canx	Ccl2	Cd3eap	Eif5b	Cs	B3galt2	Eif2s3y	Slc17a6	Cd63	BC088983	Ifi202b	Arhgef17			Gm13826	Rab18	Rbbp6	Cct3	Impact		Tuba4a	Rfk	Cpe	Fam210a (DR; CRD)
	4930557A04Rik	Arpc2	Cox6b1	Gyg	Atxn7l3b	Dpysl2	Ngfrap1	Cald1	Cish	Ctu1	Camk4	Cbln4	Ccl3	Cetn3	Ephx2	Csde1	Col14a1	D7Ertd715e	Edem1	Stk24	5031425E22Rik	Npy	Pdpn			Glrx5	Rpl22l1	Strap	Cops5	Ngfrap1		Mtap7d1	Uqcrc1	Lamb2	Fbxo25 (BAT; HIP)
	9930111J21Rik2	Atp1b3	Cnbp	Sucla2	Srpk2	Trim2	Gabarapl1	Cat	Cks1b	Cwc25	Cblb	Ccdc112	Ccl4	Chmp1a	Etfb	Csnk1d	Vnn1	Mms22l	Trip6	Galntl6	Pggt1b	Myoz2	Tanc1			Mir703	Uba3	Dctn3	Tpt1	Vcp		Atp5c1	Cox6a2	Edf1	Fktn (DR; HIP)
	A1bg	Atp2b1	Cyc1	Ndufb6	Paip2	Nme1	Ckb	Cav1	Clip4	D10Wsu102e	Ccdc28b	Ccl2	Ccl7	Ckap4	Fabp4	Ddx46	Mip	Pak3	Penk	Tmem143	Slc19a2	Sncg	Stk38			Rn45s	Eif4a1	Strbp	Zfp322a	Tph2		Ndufa10	Gpcpd1	Actr3	Gcap14 (BAT; CTX)
	A630076J17Rik	Atp5a1	Rpl18	Pabpc1	Mapt	Syt11	Rtn4	Ccl2	Col1a2	Ddah1	Cck	Ccl3	Cdk1	Cog4	Fam160b2	Decr1	Adck2	Grhl1	Gm12504	Gca	Srgn	Csrp3	Bet1l			Mll5	Mdh1	Abhd12	Stx1a	Cox6c		Use1	Pdia6	Adamts5	Gle1 (BAT; HIP)
	AF357399	Atp5b	Rps18	Vim	Dpysl2	Purb	Slc6a4	Ccl7	Col3a1	Ddx50	Cd63	Ccl7	Cdk12	Cyp4b1	Fbxl14	Des	Dock2	Mastl	Slc35a1	Snhg11	Enpp4	Il1a	Vwa5a			Sparc	Gtl3	Atp6v0d1	Dhx30	Wbp2		Myh6	Ncl	F11r	Gm5148 (CTX; BAT, DR)
	AI463170	Atp5c1	Srsf3	Grb10	Olfm1	Reep5	Gnao1	Ccl9	Col5a2	Dlgap1	Cdk5r1	Ccny	Cep290	Denr	Fermt2	Desi2	Ttpal	Akap17b	Gpr176	Col25a1	Psmg3	Tac1	Tspan17			Mat2a	Rpl36al	Pfn2	Thra	Nme7		Mtif2	Gsn	Ndufs4	Hibch (DR; CRD)
	AI507597	Atp5d	Celf1	Ndufa4	Nme7	Tspan7	Pnmal2	Chp1	Cse1l	Dnajc7	Celf4	Cd83	Cetn4	Dynll2	Fxyd6	Ech1	Mgat4c	Hmmr	Gm5148	Ogt	Aldh2	Tnni1	Ccar1			Npc2	Ywhab	Timm8b	Calu	Rab3a		S100a6	Alas1	Mitf	Irs1 (DR; CRD)
	AI646519	Atp5e	Etfb	Ankrd1	Gpm6a	Nsf	Pea15a	Col1a2	Ctgf	Dner	Cfl1	Cdk12	Cfd	Eef1b2	Gde1	Eef1a1	Mpp3	Mfsd8	Foxc1	Lrp6	Mtrf1	Cav1	Myo5b			Ndufb4	Mdp1	Stau2	Polr2e	Myl6		Svil	Klhl31	Cisd2	Klhl8 (CRD; HIP)
	Actl7b	Atp5f1	Hipk3	Ndufb3	Atp2a2	Tsc22d1	Cntn1	Col3a1	Cxadr	Dync1li2	Chd3	Cep290	Chd2	Eif2b4	Ggnbp2	Eef1d	Vmn1r32	Heph	Armc9		Edn1	Ly6a	Ckap4			Eef2	Txndc12	Usp32	Fam117b	Akr1a1		Sirt2	Myo18b	Snx3	Lamb1 (DR; CRD)
	Ang2	Atp5g3	1300001I01Rik	Dld	Pitpna	Gng2	Camk2n1	Coro1c	Cyr61	Dzip3	Cmip	Cetn3	Cidea	Eif5b	Gm10336	Ehd4	Fancb	Yipf7	D10Wsu102e		A430005L14Rik	Lgals3	Dpp3			Csnk1a1	Tomm70a	Chchd3	Rps14	Rps5		Fkbp4	Capza2	Cebpz	Lamtor3 (DR; CTX)
	Ang6	Atp5h	Hnrnpl	Cryab	Ube2b	Mtpn	Rab3a	Cox7b	D0H4S114	Edem1	Col19a1	Cetn4	Col1a2	Entpd4	Gnas	Eif5b	Olfml2b	Pbk	Zfp426		Yes1	Adipoq	Prdx4			Uqcr10	Ppp2ca	Snrpb	Ddx6	Dpysl2		Ndufs4	Pcca	Ndufaf1	Larp7 (DR; CRD)
	Apoc4	Atp5j	Celf2	Ctnnb1	Mef2c	Calm3	Rit2	Cs	D3Ertd751e	Eef1g	Cox7a2l	Chd2	Col3a1	Ephx2	Grpel1	Ephx2	Tec	Cenpe	Dusp26		Fras1	Ifi204	Nme3			Nme2	Mylk3	Rab11b	Ncor1	Csde1		Ndufa13	Itm2c	Rer1	Lars (DR; BAT)
	Asb16	Atp5j2	Rpl15	Abracl	Tubb2b	Gnao1	Eid1	Cst3	Dclk1	Eif3e	Cplx2	Coa5	Coq5	Fam114a2	H2-Aa	Etfa	Kcnq5	Dtl	Rps15		Npl	Cxcl2	Tmem128			Capzb	Tmem126a	Wsb2	Atp6v0d1	Ran		Ptrf	Strn3	Acot13	Mef2c (DR; CRD)
	Asb18	Atp5k	Vapa	Tceal8	Arl6ip1	Gpm6a	Cmip	Ctss	Ddc	Eif4g2	Csrnp2	Coq5	Csrnp2	Fam174b	Hadh	Fabp4	Snhg4	Rasd1	Rprm		Tgfbr1	Rsad2	2810025M15Rik			Ube2d3	Ndufb2	Psmd6	Vps26a	Npm1		Chpt1	Hspa8	Ank1	Mtap9 (CRD; CTX)
	Avpr2	Atp5o	Acaa2	Hnrnpm	Syt11	Tspyl4	Cplx1	Cwc27	Dhfr	Eps8	Cst3	Csnk1g3	Ctsl	Fam3c	Hsp90ab1	Fam160b2	Armcx3	Mis18bp1	Cort		Mier1	Slfn4	Aars			Gm5148	Rac1	Rab1	Tardbp	Caprin1		Tfrc	Ddx3y	Pisd	Ndrg2 (HIP; DR)
	BC048562	Atp6v1a	Capns1	Slc8a1	Gnaq	Thy1	Mllt11	Cxcl10	Dld	Esf1	Ctxn1	Ctsl	Ctss	Filip1	Hspa5	Farsb	Srgn	Rnf215	Clasrp		Tgif2	Ccl7	Fastkd1			Hnrnpab	Cnih	Gcap14	Napb	Rbx1		Chchd10	Usmg5	Tbl1xr1	Ngdn (DR; CRD)
	C2cd4d	Atp6v1b2	Taok1	Sept2	Synj1	Nfib	Maged1	Cxcl3	Dnajb1	Exo5	Cygb	Cxcl2	Ctxn1	Gcap14	Hspb6	Gja1	Bcl2a1b	Msh3	Syncrip		9430060I03Rik	Irf7	Ssr1			Mpc2	Ubb	Cntn1	Ube2r2	Eif4g2		Slc25a4	Atf6	1110018G07Rik	Nmd3 (DR; CRD)
	Cbr2	Atp6v1e1	Ndufa5	Pln	Fam168a	Celf4	Gprasp1	Dab2	Eif2s3y	Fam160b2	D4Wsu53e	Dgcr8	Cxcl2	Hadh	Idh3b	Gnas	Calcoco1	N4bp2	Olfm3		Sec23ip	Ptx3	Dgat1			Celf2	Vps35	Coq9	Aimp1	Cmip		Mlycd	Arfgef1	Fstl1	Nras (DR; CRD)
	Ccdc8	Atp6v1f	Txnrd1	Rabggtb	Mycbp2	Ppp3ca	Stxbp1	Dcaf17	Eif5b	Fastkd2	Dab1	Dnajc12	Decr1	Homer2	Ik	H2-T23	Morc2b	Hspa1a	Coro7		Eif2s3y	Mybpc3	Ate1			Arhgef12	Snrpe	Chl1	Ubfd1	Snap47		Ogdh	Hadha	Fahd1	Nrn1 (CRD; HIP)
	Ccl19	Bsg	Bnip3	Cd164	Pgrmc1	Nav1	Meg3	Diablo	Elk1	Fermt2	Dbi	Dock7	Dnajc12	Hsp90ab1	Klhl9	Hadh	Ptgs2	Ccnb1	Pde1a		Mtif3	Anxa1	Rpl15			Psma1	Ndufb5	Pin1	Snrk	Rtn1		Grb14	Ppip5k2	Rab3ip	Pak3 (CRD; CTX)
	Ces2d-ps	C1qbp	Hmgn1	Tspan3	Dner	Dynll2	Ncald	Dld	Epha7	Fgf13	Dffa	Eef1e1	Eef1e1	Hspa12a	Ldhb	Hnrnpa2b1	Cyp2f2	Melk	Atrnl1		Lamb1	Casq2	Krcc1			Atp5g3	Ube2e3	Ttyh3	Dlgap4	Rps19		Xbp1	Rps4x	Psma6	Pcgf5 (BAT; CRD)
	Chad	C330021F23Rik	Ndufb9	Fstl1	Kifap3	Cplx1	Syt11	Dpm1	Etfa	Fmr1	Dlx1as	Eif1a	Egr1	Ibtk	Lims1	Hspb6	Alg6	Cep55	Fads3		Hspa1b	Ifit3	Cog4			Rala	Mtch2	Tomm70a	Nudcd3	Mir703		Arhgef12	Rps24	Cops4	Pgm2l1 (BAT; HIP, DR)
	Cideb	Cab39	Nfib	Csnk1a1	Mat2a	Pafah1b1	Pak3	Egr1	Fam160b2	Fnbp1l	Drd1a	Eif4a2	Ell2	Ik	Lyrm9	Igfbp7	Laptm5	Mtap9	Slitrk1		Acer3	Tnni3	Pepd			Gdi2	Rps20	Cops3	Ina	Ube2b		Cd34	Cyc1	Mccc1	Rap1a (DR; CRD)
	Cldn13	Cacybp	Mprip	Cnbp	Dclk1	Camk2b	Klc1	Eif1a	Fbxo32	Fosl2	Dynlrb1	Emc1	Ephx2	Irgm2	Malat1	Lamp1	Fst	Rest	Vim		Sox2	Resp18	Chmp1a			Rpl11	Hdac2	Myo5a	Eif1a	Gprasp2		Rabac1	Atp5g1	Lclat1	Rnf128 (BAT, DR; CRD)
	Cldn24	Calm1	Cycs	Sypl	Celf2	Gap43	Zcchc12	Ell2	Fgl2	Foxc1	Eif4a1	Enpp4	Etfa	Itm2b	Mier3	Lrpprc	Irf5	Ammecr1	Rps17		Mettl23	Cryba2	Akap11			H3f3b	Actc1	Ube2z	Rchy1	Hsph1		Yif1a	Angptl2	Gng11	Rps15 (CTX; DR)
	Clec4g	Calm2	Psma1	Csda	Atp5g1	Snap91	Cplx2	Ephx2	Gal	Gadd45gip1	Eif5b	Etl4	Fam162a	Klf6	Mrps28	Malat1	Pcyt1b	Klhl8	Wif1		Asap2	Neurod2				Arf4	Wbp5	Psmd8	Rufy3	Atp5o		Ndufs8	Use1	Tgm2	Sept6 (DR; HIP)
	Cphx2	Calr	Bag1	Paics	Nav1	Pitpna	Snap47	Eprs	Gem	Galns	Eno2	Etnk1	Fam214a	Klf7	Myl12a	Mdh2	Dach1	Sema3c	Ndrg1		Apip	Tph2				Dazap2	Top2b	Atp5f1	Sbds	Ndn		Timm8b	Eprs	Cxcr7	Smpx (BAT; CRD)
	Crnn	Caprin1	Cox7a2	Sh3bgr	Ppp1cb	Ppp2r2c	Stmn2	Esd	Gja1	Ghitm	Etl4	Fam123b	Fchsd2	Krtcap2	Myl7	Mphosph8	AF251705	Nabp1	Fastkd2		Lmo3	Trim25				Atp5o	Mbd2	Slirp	Fxyd6	1500032L24Rik		Prkaca	Ablim1	Pttg1ip	Tead1 (DR; CRD)
	Cst10	Capzb	Pgd	Rpl37	Vapa	Tcf4	Cpe	Fabp5	Gpc3	Gm12504	Fabp7	Fam214a	Fermt2	Lass4	Myzap	Mul1	Mmp13	Igfbp5			Vstm2b	Lyz2				Rps24	Gas5	Manf	Slc25a14	Ap2m1		Uqcrc1	Cacna1c	Apmap	Timp2 (BAT; CTX)
	Ctag2	Ccar1	Clic4	Oxct1	Srsf11	Synj1	Tmem130	Fam102b	Hapln1	Gm5148	Fam131a	Fchsd2	Fhl2	Lias	Ndufa11	Myl12a	Creb5	Ttc30a1			Bmi1	Ifi44				Ybx1	Cops2	Cds2	Coq2	Atp6v1c1		Ppp2ca	Ubb	2700060E02Rik	Tmem8b (BAT; HIP)
	Cxcr1	Ccni	Aplp2	Ndufab1	Atp6v1g2	Mtap4	Ndn	Fam166b	Hbegf	Gm6682	Fat1	Fermt2	Fkbp1a	Lims1	Ndufa13	Mylk	Airn	Thap1			Ss18	Apobec2				Rps3	Srsf2	Rer1	Serp2	Mllt11		Hrc	Calm1	Rps4x	Tpp2 (DR; HIP)
	Cxcr3	Cct2	H2-K1	Gbas	Camta1	Tuba4a	Prkar1b	Fam19a2	Heph	Gnb2l1	Fryl	Fgfr1op2	Fstl1	Mfsd1	Ndufa4	Myzap	Msh4	Ccdc99			Cradd	Bhlhe22				Naa50	Eny2	Rbm26	Dlst	Hsp90ab1		Fblim1	Snx3	Fblim1	Twsg1 (DR; CRD)
	Cyp2d12	Cct4	Tmed5	Csrp3	Dlgap1	Tubb2b	Pclo	Fam96a	Hes1	Gpr176	Gad1	Fxyd6	Gad1	Mmgt1	Ndufa6	Ncbp2	Zc3h8	Nusap1			Fech	Crym				Rpl37	Fyttd1	Ctnnd2	Eif3l	Gm13826		Tmem38a	H3f3b	Cd99l2	Ube2g1 (DR; CRD)
	Cyp2d37-ps	Cct8	Mbnl1	Calu	Rraga	Stxbp1	Wbp2	Fn1	Hist1h1c	Gria1	Gad2	Gabrg1	Gad2	Mylk	Ndufs7	Ndufa13	Smpx	B3galtl			Hes6	Hapln1				Taok1	Eef1d	Sfxn1	Tmem151a	Rps3		Rps11	Hsbp1	Lrrfip2	Ubn1 (DR; HIP)
	Cyp8b1	Cd81	Chchd1	Idh3a	Ndufv2	Arl6ip1	Sult4a1	Fstl1	Hsp90b1	Grik1	Galntl6	Gas5	Gap43	Ncl	Ndufv3	Ndufa3	Mycl1	Dcaf17			Lats2	Plin4				Qrich1	Hmgb3	Acot7	Dda1	Atp6v1b2		Rps24	Pcgf5	Cct6a	Yipf4 (DR; CRD)
	Cypt15	Cdc42	Rhoa	Nfib	Psmd14	Itm2c	Syt1	Ftl1	Hspa1a	Gtf2e2	Gars	Gna13	Gas5	Ndufa12	Os9	Ndufa4	Frmd4a	Gria3			Pcdh18	Grik1				Ndufs6	Cnot2	Snhg6	Tcerg1	Ttc3		Fundc2	Hdlbp	B230219D22Rik	Zfp322a (DR; HIP)
	Cypt2	Cdv3	Actn4	Mybpc3	Tspyl4	Dclk1	Hap1	G530011O06Rik	Hspa1b	Hapln1	Gca	H3f3b	Gpd1	Ndufa2	Osbpl9	Ndufa6	Cdh5	Pdik1l			Ctsk	Mgst1				Bnip3	Phb2	Ndufa1	Rbm8a	Celf4		Vdac3	Sparc	Cisd1
	Defa-ps13	Cfl1	Cs	Ppp1cb	Tsc22d1	Tmem66	Gprasp2	Gbe1	Id2	Hist1h4c	Gm17644	Il1a	Gpm6a	Ngrn	P2ry1	Ndufs2	Nlgn1	Fbxo5			Zmym1	Iigp1				Ddb1	Tead1	Acsl4	Nelf	Atp5j		Mb	Psmd2	Tspan13
	Defa22	Cfl2	Pdap1	Pmpcb	Araf	Clasp2	Rbms3	Glrx	Id3	Hist3h2a	Gm5415	Ildr2	Gpnmb	Nme3	Pcbp1	Nek7	6330407A03Rik	Adamts19			Pkd2	Ms4a6d				Krcc1	Txnl1	Mrpl30	Dusp6	Arpc2		Rps4x	Bpgm	Emc1
	Defb10	Chchd2	Mcart1	Sod2	Nme1	Rtn4	Marcks	Glul	Ifrd1	Hnrnpd	Gng2	Inpp5f	Grb10	Pdcl3	Pdha1	Nek9	Asb13	Aspm			Pcdhb14	Sh3bgr				Pgd	Cox6a2	Rnf34	Mars	Syt1		Psmb5	Agtpbp1	Lmod2
	Defb22	Chmp4b	Scd1	Pdlim5	Sept3	Klc1	Uchl1	Gm9895	Igf2bp2	Hnrnpm	Gpm6b	Isg20l2	H3f3b	Pdpn	Pdhb	Nmrk2	Pf4	Angpt1			Rrp36	Arhgap36				Rps9	Rap1a	Ccdc88a	Lgi1	Tuba1a		Rpl6	Spnb2	Tra2b
	Ear11	Chp1	Etfa	Fh1	Vcp	Gnaq	Calm3	Gpd1	Igfbp5	Id2	Gria1	Itm2b	Hapln1	Phyhd1	Pet112	Pa2g4	Ms4a7	B3galnt2			Cryab	Gpnmb				Bzw1	Mff	Snrk	Fscn1	Arl6ip1		Rpl36al	Rab2a	Slc8a1
	Ear2	Cisd1	Tmed10	Ldb3	Prrc2c	Atxn7l3b	Mapt	Gpnmb	Itm2b	Ifitm1	Gria2	Kcna5	Hopx	Psmd12	Pgam2	Pcbd2	Thap2	Lrif1			Col1a1	Ifit2				Ddx5	Ndufa8	Top1	Hnrnpul2	Slc25a4		Ckmt2	Naa30	Xpo1
	Ear4	Cltc	Ssrp1	Igf2r	Hdgfrp3	Ppp3r1	Rtn1	Hars	Ivns1abp	Ina	Grin2b	Kcns2	Hspa5	Rab10	Prdx5	Pde4dip	Slc30a6	Hspa2			Maf	Angptl4				B2m	Tnnt2	Ndufb6	Tmem234	Ppia		H2-K1	Glrx5	Klhdc2
	Egfbp2	Comt	Oasl2	Myl3	Morf4l2	Snap47	Atp6v1g2	Haus2	Jun	Iws1	Grm1	Kif3a	Id2	Rhd	Prkar1a	Phf14	Cadm1	Prc1			Rhobtb1	Gbp3				Mif	Slmap	Calm1	D15Ertd621e	Rpl36		Ndufb3	Vwa8	Mdh1
	Elane	Cox17	Rab10	Smpx	Ankrd17	Cct6a	Hs6st2	Hibch	Klf2	Kcnmb2	Gsk3b	Kif5b	Idh2	Rilpl1	Psmb6	Prdx5	Tmeff2	March7			Otub2	Cbln4				Hint1	Bola3	Copg	Cops3	Hspd1		1810043H04Rik	Pdrg1	Tgfbr3
	Foxh1	Cox4i1	Ndufb8	Tm9sf3	Pgm2l1	Atp1b1	Nemf	Hmga2	Klf6	Kctd12	Gstm1	Kpna3	Ifi202b	Romo1	Rab22a	Prkar1a	Mmp8	Dlgap5			Fbxl19	Prr18				Vdac2	Lrrfip1	Cox4i1	Letmd1	Calm1		Tmsb4x	Ndufa5	Mrps18c
	Foxi3	Cox5a	Ndufb6	Slirp	Ap2m1	Lin7a	Eno2	Hoxd13	Klhl8	Kdm5b	Hapln1	Lamp2	Ifi204	Rpl4	Rassf3	Psap	A630072M18Rik	Enpp4			Cldn11	Gabra5				Cd36	Atf4	Ndrg3	Sugt1	Stxbp1		2700060E02Rik	Fbxo32	Slc25a3
	Fthl17	Cox5b	Cebpb	Srsf3	Celf4	Gpm6b	Napb	Hsbp1	Krcc1	Klf13	Hint1	Lmo3	Ifit2	S1pr1	Rc3h2	Psmb4	Lin9	Kif18a			Dpy19l3	Kcna5				Zfp91	Uqcrfs1	Cct7	Ccdc25	Nme1		Timp3	Gtpbp4	Commd1
	Ftmt	Cox6a1	Uqcrfs1	Ube2b	Selk	Vcp	Elavl3	Hsp90b1	Lass4	Lars2	Hpca	Lphn2	Ifit3	Shfm1	Rnf214	Psmd12	Tes	Plxna2			Sun2	Plekhb1				Mbnl2	Mrpl50	Ctbp1	Tmem38a	Rps26		Gsta4	Ndufs1	Ik
	Gjb1	Cox6c	Nfia	Scd2	Atp6ap2	Sc4mol	Pcp4	Hspa4	Lpl	Ldhb	Id2	Maob	Igfbp7	Smc6	Romo1	Rbm17	Entpd1	Rfx3			Sqrdl	Serpine1				Ldha	Adipor1	Necap1	Trappc4	Ahi1		Eif3f	Mrps30	Hsp90ab1
	Gjb4	Cox7a2l	Irf2bp2	Rps27l	Chtop	Nrxn1	Gng3	Id2	Mastl	Mapt	Igf1r	Med1	Il1a	Ssr1	Rps5	Rbm25	4933430I17Rik	D3Ertd751e			Chic2	Msr1				Cct2	Smyd2	Dzank1	Mki67ip	Hsp90aa1		Capzb	Ptges3	Syap1
	Gjb5	Cox7b	Anxa2	Fabp3	Stmn1	Nrip3	Nrxn2	Idh3a	Mb	Mea1	Igfbp5	Mef2c	Ildr2	Stk38	Sdhb	Rbm39	Cacna2d1	Ddc			Skint7	Mpeg1				Ndufa9	Purb	Mtpn	Gle1	Fto		Fnbp1	Pgm5	Cmc2
	Gjd3	Cox7c	Psmd8	Slc38a2	Vsnl1	Napb	Ncam1	Ifi202b	Mcm4	Mef2c	Itm2c	Mga	Kcna5	Suclg1	Sepp1	Romo1	Ms4a4b	Scaper			Kifc3	Steap4				Sqstm1	Eif3g	Zfp706	Mbnl2	Slc25a3		Mapkap1	Fkbp1a	Dirc2
	Gkn3	Cox8a	Ctsa	Myl12a	Etnk1	Cmip	Mtap4	Ifi204	Meox1	Mgea5	Jazf1	Mier1	Lgals3	Tanc1	Serbp1	Rps5	Amdhd2	Taf1			Ift80	Mb				Atp5f1	Wdr61	Txnl4a	Syngr3	Mapk10		Esd	Hspb6	Arf1
	Gm10057	Csde1	Shfm1	Hmgn1	Pdha1	Snx10	Stmn1	Ifit2	Mest	Msra	Jund	Mosc2	Lphn2	Tmcc3	Serinc3	Rps9	Nmral1	Kdm6b			Mis18a	Retn				Lamp1	Marcks	Wbp11	Prdm8	Rab14		Tsc22d1	Tmem160	Armc1
	Gm10081	Cst3	Dld	Sep15	Reep5	Uqcr10	Elavl2	Ifit3	Mfsd8	Myt1	Kcnb2	Mycn	Ly6a	Tmed10	Slc47a1	Rraga	Lamb3	Ociad2			Wipf1	Cidec				Hdgf	Anp32b	Cmpk1	Mapk3	Hnrnpa2b1		Pafah1b1	Slc12a7	Srp72
	Gm10104	Ctbp1	Kpnb1	Tmed10	Cdk5r1	Romo1	Celf6	Ifrd1	Mgea5	Nars	Kcnc2	Naa38	Lyrm5	Tmem126b	Smc6	Sdha	Col25a1	Sgcg			4922501L14Rik	Tnnc1				Vapa	Mcl1	Slc25a5	Aamdc	Cox6b1		1810027O10Rik	Ndufc1	Ndufa5
	Gm10318	Ctsb	Ndufa4	Bex1	Ndufs2	Rbfox1	Scoc	Igf1	Mki67	Ndn	Kctd12	Nav1	Lyz2	Tmem128	Snrpa1	Sdhc	Med12l	Tnnt1			Foxred1	Camkv				Atp5d	Cops7a	Ube3a	Sin3b	Spna2		Ybx1	Nceh1	Slc30a9
	Gm11565	Ctsd	Zeb2	Canx	Gdi1	Wsb2	Nsg2	Igfbp7	Mms22l	Ndrg2	Kif1b	Ncbp2	Maob	Tpp2	Sod1	Sdhd	Wisp1	Wdr35			Pllp	Cdk1				Rpl36al	Srsf11	Hprt	Ptprn	Sqstm1		Rps2	Atxn2	Cd164
	Gm11596	Ctsl	Aars	Chchd3	Syt4	Ola1	Syt4	Immt	Mtap9	Ndufb2	Kif5c	Ndufb3	Mcm4	Trdn	Sorbs2	Sec62	Slfn10-ps	Phospho2			Mlh3	Neat1				Rhoa	Hspa9	Ndufa8	Mff	6330403K07Rik		Hnrnpab	2700060E02Rik	Ift81
	Gm11938	Dazap2	Chchd10	Acat1	Timm8b	Syngr1	Camta1	Itpripl2	Myc	Ndufb3	Kpna6	Ndufb6	Mest	Trim63	Sqrdl	Slc25a37	Alg13	Tstd3			Mmp20	Unc5c				Slc25a3	Mrpl32	Msi2	Rhot1	Cox6a1		Mrps24	Kcnj5	Uqcrb
	Gm12794	Ddx24	Serp1	Nono	Gabrb2	Fgf13	Araf	Kcnq1ot1	Nabp1	Nefm	Ldoc1l	Nek6	Mga	Tstd3	St3gal5	Sp110	Brca2	Cenpf			Pla2g16	Slitrk1				Hsp90ab1	Uqcrb	Napa	Cfdp1	Rab6b		Atp5g3	Snap23	Fhl1
	Gm13272	Ddx3x	Gyg	Cox7a2	Atf4	Prkar1b	Elavl4	Kctd3	Ndufab1	Neo1	Lpl	Nemf	Mgst1	Ttc3	Tiprl	Spr	Tmem8b	Ptprg			Caap1	S100a6				Cdc42	Rps27a	Atp5j2	Ifngr2	Rcan2		Chmp2a	Zfr	Apobec2
	Gm13277	Ddx5	Eif3a	Actr3	Zc3h15	Serinc1	Hsph1	Klf6	Ndufb6	Nnat	Malat1	Nkain2	Mlf1	Tubb2a	Tmed9	Srp14	Glmn	Egr2			Nck1	Mlf1				Cox6a1	Eif5	Sec11c	Ptk2b	Rit2		Tcap	Tns1	Serinc1
	Gm14458	Dlat	Sdhc	Psma2	Calm3	D3Bwg0562e	Sncb	Lat	Nfib	Nptn	Mrfap1	Nras	Ms4a6d	Ufsp2	Tmem106b	Sypl	4930422G04Rik	Ntm			Vstm5	Cd1d1				Vdac1	Timm8b	Nemf	Elp3	Rpl22l1		Sdha	Map2k1	Gnb2l1
	Gm14501	Dnaja1	Sod2	Mtch2	Myl12b	Nsg2	Timp2	Lgals3	Nog	Npy	Mtss1l	Orc6	Msr1	Vegfb	Tmsb4x	Tcap	Tab3	Igf2bp2			Casp1	Nell2				Srrm2	Rps4x	Ywhab	Slc25a23	Gprasp1		1810058I24Rik	Smc3	Atp1a1
	Gm14511	Dnaja2	Hadh	Eif3e	Cyfip2	Eno2	Acot7	Lilrb4	Pam	Nrbp1	Myo18a	Oxr1	Myh7	Vezt	Tnnc1	Tmed9	Rnf128	Cd2ap			Pdlim2	Ctss				March5	Mrpl13	Ppm1e	Mdh2	Sub1		Nol7	Gtf2i	Hes1
	Gm14850	Dnajc5	Pdhb	Snrpd1	Hspd1	Acot7	Myl12b	Limk1	Pcna	Nrsn1	Nacc2	Pacrgl	Myl2	Vwa1	Tprgl	Tmsb4x	Nedd1	Rpusd4			Zfp758	Acta2				Spag9	Mrpl18	Eif5a	Ndufa10	Vsnl1		Hbp1	Nedd8	Slc25a11
	Gm15293	Dynll1	2700060E02Rik	Aamp	Kif5c	Eif1b	Gria2	Lims1	Pdlim5	Orc2	Nap1l5	Pcsk2	Myl3	Vwa5a	Trp53inp2	Tnnc1	Spc25	Haus3			Yae1d1	Gata2				Cab39	Cdc42	Whsc1	Caml	Mtap1b		Stard7	Nudt4	Sumo1
	Gm15315	Dynlrb1	Ap2m1	Myoz2	Scd2	Ier3ip1	Bex1	Lrrc58	Pibf1	Osbpl3	Nav1	Pdcd7	Ndn	Zfp408	Ube2d3	Trp53inp2	Gtf3c3	Cplx2			Terf1	Myzap				Dnaja1	Ptges3	Eif4a1	Psmc4	Abat		Emc10	Rp9	Sdhb
	Gm15386	E030024N20Rik	Ly6e	Bex4	Klc1	Rab2a	Atp6v0d1	Ly6a	Pim3	Otub1	Ncam1	Pex3	Ndufa1		Ubn2	Ttc3	Mcoln2	Fam83d			Stxbp6	Foxg1				Txn1	Atp5e	Ppp1r12a	Psmc5	Ywhaq		Grcc10	Wdr26	Fyco1
	Gm17746	Eef1a1	Minos1	Pdha1	Gde1	Atp6v1g2	Rgs2	Lyrm5	Pnrc2	Pa2g4	Ndrg2	Pggt1b	Ndufb3		Uqcr10	Tuba4a	Ccr5	Utp20			Prkd3	Thbs1				Ccni	Mef2c	Ndrg4	Emc3	Rps2		Gng5	Art1	Hmgb3
	Gm20735	Eef1b2	Glrx3	Acot13	Ckb	Bex2	Mycbp2	Lyz2	Pogz	Pabpc1	Neurod2	Pgrmc1	Nek6		Uqcr11	Uqcrh	Saa3	Aldh1l2			Cpped1	Zfp36				Psma6	Dcps	Arpc1a	Zc3h15	Ctsb		Zfp91	Ptrf	Ckm
	Gm21057	Eef1g	Ephx2	Cs	Ppp2r5c	Pgm2l1	Peg3	Map2k1	Ppig	Pcnxl4	Neurod6	Pid1	Nexn		Uqcrq	Uqcrq	Sfxn2	Zbtb33			H2afy2	Cdkn1c				Ppp1cb	Pomp	Ctnnb1	Git1	Rpl4		Snx3	Ctbp1	Msantd4
	Gm2837	Eef2	Bzw1	Tnni1	Npepps	Serinc3	Rab6b	Meg3	Ppp1r17	Pcp4	Nme2	Plek	Nkain2		Vps18	Ybx1	Lrrtm3				2610029G23Rik	Fgl2				Ndufc1	Glrx5	Nsf	Nefm	Tsn		Abca8a	Gas5	Specc1l
	Gm2933	Eif1	Map4k4	Azin1	Gnl3l	Prdx2	Wbp5	Mmp8	Ppp2r5c	Pdhb	Npy	Plekhb1	Nnat		Ybx1	Ywhag	Maf				Rpgr	Fignl1				Eef1g	Tra2b	2900011O08Rik	Lhx2	Rps28		Uqcrc2	Tmem38a	Myadm
	Gm3238	Eif2s2	Mtch2	Top1	Luc7l3	Vsnl1	Pink1	Mrps35	Psd3	Ppia	Nrp1	Plp1	Oaz1		Yipf7	Zfp512	Tmem184c				1600020E01Rik	Cck				Atp5j	Gnb1	Pcnp	Hsd17b7	Tuba1b		Acadl	Psma1	Nemf
	Gm3285	Eif3c	Arhgef12	Apobec2	D3Bwg0562e	Trp53inp2	Morf4l2	Ms4a6d	Ptprz1	Prdx4	Nrsn1	Pogz	Olfm1		Zfand5	Zranb2	Ubd				Hebp1	Tbx20				Actn4	2810407C02Rik	Eef1e1	Calm3	Oxct1		Tnnc1	Polr2c	Beta-s
	Gm3402	Eif3f	Hibadh	D4Wsu53e	Ndufs4	Nme7	Necap1	Msr1	Rabggtb	Psen2	Nrxn1	Ppp2r2c	Oxr1		Zfp408		Met				Kcnq5	Tppp3				Eif2s2	Mkks	Pde4d	Ccdc88a	Rpl21		Dlat	Myl3	Prkaa2
	Gm3415	Eif3h	Angptl4	Rnf7	Mtap2	Stard7	Pitpna	Myof	Rad21	Ptp4a2	Nrxn2	Prkacb	Pak3		Zmynd8		2510009E07Rik				Smpd4	Ctgf				Csde1	Lamb1	Tmem66	Ggnbp2	Tspyl4		Naca	Slmap	Myo18b
	Gm41	Eif3i	Nus1	Hnrnpa0	Cplx1	Timp2	Pam	Ndufa1	Rasl11b	Pwp1	Nrxn3	Prr18	Pck1				Cdr2				Il1rn	Atf3				Hsp90b1	Slc25a5	Bend6	Ptpra	Hsbp1		Smyd1	Tmem50b	Rab6a
	Gm5476	Eif4a1	Cdkn1a	1190002N15Rik	Ubqln2	Ndufb3	Sparcl1	Ndufb3	Rassf3	Rab3c	Nsf	Qrich1	Pcna				Zbtb10				Pdcd2	Cidea				Laptm4a	Sept2	Celf2	Ash1l	Maged1		Ech1	Hrc	Hfe2
	Gm5712	Eif4a2	Mtpn	Ndufc1	Rnf11	Timm8b	Vcp	Ndufb6	Rbm25	Rac1	Nsg1	R3hdm2	Pcp4				Cfb				Plek	Parp14				Naca	BC003965	Reep1	2700089E24Rik	Mff		Rap1b	Actc1	Pbrm1
	Gm5936	Eif4b	Pdia6	Fundc2	Prkacb	Pak3	Vamp2	Nptn	Rest	Rbm25	Ntrk3	Rab27b	Pcsk2				Top2a				Me2	Igfbp7				Rab1	Eef1a1	Ddx1	Hdlbp	2010107E04Rik		Spcs1	Mylk4	Rbx1
	Gm6042	Eif4g2	Ndufs7	Tardbp	Hnrnpc	Actr2	Atp1a2	Oas1c	Rn45s	Reln	Otub1	Rab6a	Pcyt1a				Serpinb1a				Rcan1	Gpd1				Rps23	Fxr1	Magee1	Smc6	Rpl3		Coq10a	Nexn	Pcmtd2
	Gm6164	Eif4h	Setd8	Cetn3	Serinc1	Scd2	Cacng2	Pcm1	Robo1	Rgs2	Pam	Rapgef6	Pdcd7				Zfp472				Akr1e1	Col3a1				Eif5a	Cnbp	Pdpk1	Cenpv	Rpsa		Acaa2	Rbm8a	Nudt4
	Gm6880	Eif5	Kcmf1	Romo1	Ociad1	Zcchc18	Chgb	Pcyt1a	Rspo3	Rimklb	Pgm2l1	Rb1cc1	Pdk4				Plk2				Reps2	Fabp7				Qk	Hadhb	Deb1	Tmem167	Atp6v1e1		Samm50	Fam36a	Wdr77
	Gm6938	Eif5a	Ewsr1	Ndufs1	2700089E24Rik	Fam168a	Grcc10	Pdhb	Sgcg	Rpl11	Ppp2ca	Rbm34	Pid1				Zfp942				Sec63	Gchfr				Uqcrc2	Sfr1	Immt	Ctsb	Pafah1b1		Beta-s	Eif5	Atpif1
	Gm7325	Esd	Cav1	Etfa	Efr3a	Myeov2	Kif21a	Pdk4	Sh3glb1	Rpl4	Ppp3ca	Rdh14	Plek				Il11				Vps54	Epha5				Pkm	Gtf2i	Itfg1	Fh1	Hint1		Ttn	Sdhc	Rpl13
	Gm8693	Fau	Myl12a	Tnni3	Eif3a	Fdft1	Nisch	Pf4	Smc4	Rpl8	Ptprd	Reps2	Plekhb1				Clec4n				Tnf	Col1a2				H2-D1	Tra2a	Actr3	Psmd8	Dynlrb1		Smim7	Ech1	Anapc5
	Gm9994	Fkbp1a	Cat	Ndrg4	Cyc1	Arpc5l	Chd3	Pgm2l1	Snrpd1	Rprm	Rasa2	Rev3l	Pln				Lrrk2				Kcnk2	Calb2				Chchd10	Myeov2	Dclk1	Prnp	Ubb		Gbas	Rab28	Tfg
	Gpihbp1	Fth1	Txn2	Tmem30a	Myeov2	Tmod2	Eif1b	Pik3ca	Sox4	Rps15	Rbbp4	Rfwd2	Plp1				Etv5				Gm10636	Hcn1				Psme1	Morf4l2	Bex2	Kifap3	Pebp1		Shfm1	Cmya5	Sf3b2
	Grifin	Ftl1	Suclg1	Srsf1	Ppa1	Fam131a	Pcnp	Pim3	Spc25	Rps17	Rbm25	Rgs10	Postn				Ttc21b				Rpgrip1l	S100b				Ak2	Ppp2r2a	Gpbp1	Mrps25	Clta		Mif	Cct8	Cnot1
	Hist1h2ba	G3bp2	Hsd17b10	Clic4	Rab3c	Cox7a2	B230209E15Rik	Pla2g16	Srsf3	Rps18	Rest	Rnf11	Prr18				Retn				Vti1a	Ube2c				Gabarap	Nedd8	Mtap4	Cacul1	Ywhae		Tmem66	Ewsr1	Atxn2
	Hist1h4m	Gabarap	Tars	Eid1	Prdx2	Rab3a	Ids	Pogz	Sypl	Rps21	Rfx3	Rnf128	Ptx3				Clec4e				Faim	Ddc				Eef1a1	Mdh2	Mkrn1	Fndc5	Rpl14		Mut	Ivd	Etf1
	Hsd11b2	Gabarapl2	Eif4ebp1	Acadm	Pam	Sh3gl2	Cyfip2	Ppargc1a	Thbs1	Rps3	Rgs4	Rpgr	Qrich1				Lyz2				Plk1s1	Cdr1				Psmd6	Rnf11	Klc1	Fam134a	Pkm		Mybpc3	Stt3b	Tbc1d4
	Hsd3b4	Gas5	Grpel1	Suclg1	Cd47	Stmn1	Nme7	Prkar2b	Timp3	S100a10	Rnf157	Rprd1b	Rab27b				Flrt2				Trmt10b	Myl9				Son	Nono	Strn3	Cpne7	Cox8a		Tnnt2	Rrad	Opa1
	Ifna13	Gdi2	Decr1	Mtx2	BC031181	Atp5g1	Ubqln2	Prpf18	Tmem41b	S100a6	Rnf8	Rprm	Rapgef6				Prdm5				Rfwd2	Rprm				Pck1	Sdhd	Ppp2r2b	Gda	Nrxn1		Txnip	Rad21	Ndufb11
	Ifnl3	Ggnbp2	Gsto1	Rtn4	Mapk9	Cox6b1	Atpif1	Psmb4	Tmpo	Sel1l3	Robo1	Rps4x	Reps2				Trdmt1				Sec11a	Myl4				Csda	Vegfb	Rabep1	Lgalsl	Rpl13a		Sucla2	Rrbp1	Atp5a1
	Il17c	Ghitm	Cdc37	Atp1a1	Rpl37	Mob4	Nr3c1	Psmd14	Tmx4	Serbp1	Rpl41	S100b	Retn				Il1rn				Asxl2	Klf2				Cox4i1	Rpl11	Skp1a	Ccdc109b	Cpe		Wipi1	Rpl21	Tmem161a
	Klk1b26	Gm10012	Csf1	Kdelr1	Nemf	Kifap3	Eef1a2	Ptprf	Tnnt1	Serpini1	Rplp1	Sbf2	Rit2				C230091D08Rik				Anks1	Cdca8				Cmc1	Psma2	Rtn1	Rpl22	Araf		Slc8a1	Aqp1	Ubxn2a
	Klra15	Gm1821	Tgoln1	Pnrc2	Ngfrap1	Map2k4	Syngr3	Ptx3	Top2a	Shfm1	Rps3	Sep15	Rprm				Tbc1d9				Egr2	Rgs4				Uqcrfs1	Hnrnpm	Atg12	Sdf2	Itm2c		Ndufs6	Ndufs3	Atp1a2
	Kprp	Gm5148	Ech1	Ppic	Minos1	Clta	Zcchc18	Retn	Tpp2	Slc17a6	Rpusd2	Sept3	Rps15				Lcp1				Nadk	Ephx2				Rpl18	Cct3	Prdx5	Pcdh20	Matr3		Pkia	Nrp1	Cidea
	Krt81	Gm5506	Plin4	Serf1	Rab3a	Prkce	Nnat	Rpl22	Trdn	Slc1a2	Sdc3	Sfxn5	Rps3				Ube2c				Wnt5a	Nkain2				Etf1	Nap1l1	Eif4g3	Ap2s1	Serinc1		Tmem11	Tbca	Nt5c3
	Krtap10-10	Gm6402	Syncrip	Hnrpdl	Kif3a	Pafah1b2	Plp1	Rps4x	Trim59	Slc1a4	Sec22c	Slc19a2	Rps4x				Stambpl1				Cmtm4	Amigo2				Phb2	Csnk2a1	Ctsb	Ccdc32	Rps15		Eif4a2	Rad23b	Cops8
	Krtap19-9b	Gm6548	Ifitm3	Hipk3	Map1lc3b	Shfm1	Efhd2	Rps5	Tuba1c	Slc25a46	Slc17a7	Slitrk1	Rsad2				Dnajc18				Psat1	Eno3				App	1810026B05Rik	Reep5	Actr2	Hnrnpl		Mpc2	Zfand6	Mat2b
	Krtap4-7	Gmfb	Ddb1	Eif4e	Negr1	Arpc1a	Atp6v1g1	Rsad2	Tubb4b	Slc25a5	Slc1a2	Smpd4	S100b				Zkscan17				Cep350	Epha4				Tpm1	Clasp1	Actr2	AI462493	Cox7b		Hspa4	Ehbp1l1	Atp5b
	Krtap5-4	Gnai2	Sash1	Sdcbp	Fem1b	Prkca	Pfn2	Sdcbp	Ube2c	Slc30a3	Slc25a5	Snx4	Scd1				St3gal5				Meis2	Trdn				Hnrnpm	Itfg1	Ncl	Ncbp2	Ndufa3		Ryr2	Glud1	Akirin1
	Krtap8-1	Gnas	Trp53inp2	Maged1	Snrpd1	Gprasp1	Srcin1	Sdha	Ube2t	Slc35a1	Slc32a1	Sparcl1	Scg2				Sirt6				Fam123b	Gda				Snrpe	Aes	Mtap9	BC003965	S100a10		Pdha1	Copa	2810407C02Rik
	Lcn3	Gnb1	Krcc1	Degs1	Nptn	Syn1	Sdcbp	Sdhc	Usp1	Slc39a6	Slc44a5	Srgn	Sdhc				Sowahc				Ppat	Bves				Cbr1	Rpl36a	Ola1	C80913	Scg2		Arpc5l	Mrpl32	Snx6
	Lcn8	Gnb2	Lipe	Hspd1	Tmod2	Syt1	Tceal3	Serbp1	Vmp1	Slc6a1	Slc6a1	Srxn1	Sfxn5				Tstd3				5430417L22Rik	Gpc3				Pnpla2	Pitrm1	Cript	R3hdm1	Rpl37		Mdp1	Mlf1	Bdh1
	Lrrc52	Gnb2l1	Anxa7	Rbpms2	Zmat2	Ube2b	Vat1l	Sgk1	Wasl	Slc8a1	Smg1	Stxbp6	Sgk1				Ccr1				Irs1	Ppic				Gsk3b	Fnta	Psmd12	Hsf2	Ncam1		Camta1	Myom1	Tpi1
	Lypd5	Gorasp2	Lamp1	Hif1a	Atxn10	Cdk5r1	Dnm1	Sirt6	Zfp36	Smad2	Snhg11	Syne1	Slc18a2				Pak1				Sec14l2	Anln				Tomm70a	Vcl	Txn1	Anapc11	Atp5e		Cap2	Txnip	Cpsf6
	Magea4	Gpi1	Vdac2	Rbpms	Tubb3	Nfia	Msi2	Slc25a4	Zmym3	Smc1a	Spock1	Synj1	Slc6a1				Rgs2				Pex3	Sel1l3				Rps11	Slc38a2	Inpp5f	Dcun1d1	Ndufa13		Btbd1	Pja2	Btbd1
	Mageb1	Gpx4	Ifit3	Vcp	Pabpc1	Usp22	Tmem66	Slfn4	Zmynd8	Snca	Stk24	Taf2	Slc6a4				Phospho2				Zfp606	F11r				Rpl32	2410002O22Rik	Gm17644	Mrpl32	Clasp2		Hp1bp3	Ndufb3	Ccng1
	Mir1188	Grsf1	S100a11	Ngfrap1	Scg5	Clip3	Glul	Sorbs1		Snrpe	Stmn4	Tars	Slfn4				Ppm1l				Acp6	Spc25				Hmgn1	Ranbp1	Cwc15	Chgb	Gnb1		Cxcl12	Tnnc1	Cox5b
	Mir128-2	Gsk3b	Adh5	Clasp1	Ptbp2	Myl12b	Got2	Srp14		Srsf2	Synpr	Tbc1d9	Slitrk1				Flt1				Lamp2	Car10				Dnajc15	Armc1	Ggnbp2	Pcbp3	Ttyh3		Mkks	Ptp4a2	Larp4b
	Mir129-1	H2afy	Echs1	Eny2	Gng3	Scamp1	Soga3	Sucla2		Ssrp1	Syt1	Terf1	Smpd4				D1Ertd622e				Mycbp	Perp				Clic4	Pkm	Slc25a12	Zmat2	Atp1b1		Hint2	Anapc13	Mkln1
	Mir129-2	H3f3a	Rsl1d1	Rps20	Ndufc1	Ankrd17	Sv2a	Tab3		Sst	Tac1	Tet3	Smpx				Pik3c3				Parp12	Gata3				Pttg1ip	Ncl	Vcp	Kdelr1	Nnat		Nedd8	Mitf	2310002L09Rik
	Mir132	H3f3b	Strn3	Sfpq	Uba1	Morf4l2	Tppp3	Tars		Stat4	Tceal5	Tgif2	Snca				Acp6				Magohb	Cetn4				Uba1	Dnaja1	Canx	Rgs7bp	Rps15a		Ndufb4	Rab10	Vimp
	Mir133a-2	Hdgf	Pmepa1	Glrx5	Rab2a	Slc1a2	Scn2a1	Tia1		Stmn1	Tceb3	Tm9sf3	Snhg11				Gle1				Mef2a	Ube2t				Zfand5	Homer2	Timp2	Arhgap44	Kif21a		Txnl1	Nfia	Hhatl
	Mir134	Hint1	Acadl	Minos1	Cct6a	Rab10	Vat1	Tmem127		Syncrip	Tcf4	Tmed9	Snx4				Alox5ap				Cib2	Maob				Eif3a	Tuba1a	2310035C23Rik	Cnih	Elavl3		Acot13	Dbi	Lrrfip1
	Mir135a-2	Hipk1	Prkar2b	Etfdh	Rgs4	Ube2ql1	Snca	Tnfaip1		Tac1	Tenm1	Tmem130	Sod2				Rnf144a				Tenm1	Plek				Gnas	Pkig	Wbp2	Snx4	Rpl7		Ubl5	Bnip2	Gsta4
	Mir142	Hnrnpa2b1	Sec24d	Spcs1	Eprs	Selk	Actr3	Tnks2		Tac2	Tenm2	Tmem29	Spp1				Arhgap24				Orc6	S1pr1				Ifi44	9530068E07Rik	Sugt1	Dclk1	Ckb		Rnf10	Papola	Smyd2
	Mir144	Hnrnpa3	Tufm	Srsf2	Rgs7bp	Ndufb6	Cacna2d1	Top2b		Tle3	Thy1	Tmem66	Stmn3				Car8				Rmi1	Trip13				Cebpb	Prdx3	Cox7b	Poldip2	Cct2		Pkig	Cox7a2	H3f3b
	Mir145	Hnrnpab	Btf3	Pdcd5	Pomp	Kif3a	Gch1	Tpd52		Tmbim6	Tmem143	Tmx4	Stxbp6				Arhgap26				Pid1	Hopx				Cyc1	Klhl31	Atp2a2	Rnf14	Vdac3		Slmap	Lrrfip1	G0s2
	Mir148b	Hnrnpk	Col4a2	Trdn	Agtpbp1	Ppp2r5c	Nsf	Trim25		Tmed9	Tomm20	Tnf	Syt1				Tmx4				Rbbp9	Vcam1				Esd	Atp5h	Tusc2	Mkrn1	Ghitm		Cand2	Prkaa2	Fam98b
	Mir154	Hnrnpu	Coq9	Lmo7	Ndufb11	Npdc1	Slc30a9	Tuba1b		Tmem178	Trank1	Tnrc6a	Tac1				Mxd1				Zfp867	Trim59				Eci2	Smpx	Rap1gds1	Ube4b	Rps24		Eif5a	Sub1	4833439L19Rik
	Mir16-1	Hsbp1	Hadha	Ctnna1	Cnbp	Rbbp7	2900011O08Rik	Ucp1		Tmem47	Trim9	Tppp	Tars				Msr1				Tmcc3	Reps2				Ggnbp2	Vash2	Nrxn3	Phb2	Psmd1		Slco3a1	Aldoa	Pigp
	Mir181c	Hsp90aa1	Hadhb	Uqcr10	Zrsr2	Mapk1	Purb	Uqcrc2		Trafd1	Tspyl4	Trub1	Tbc1d9				Ddhd1				2410089E03Rik	Nexn				2010107E04Rik	Rheb	Trim44	Smarca4	Rtn4		Ndufb9	Lrrc39	Mrpl50
	Mir184	Hsp90ab1	Pik3ca	Macf1	Ndufa5	Crmp1	Copg	Usp14		Trip6	Tuba1b	Tspan7	Tbca				Clec4d				Blvra	Thrsp				Mbnl1	Rbbp4	Ankrd46	Uqcrc2	Atp5g1		Trp53inp2	Syap1	Ndufa8
	Mir185	Hsp90b1	Cfd	Cpe	Srp72	Stmn4	Mnf1	Vcl		Trmt12	Tubb4b	Tubb4b	Thbs1				4933411K20Rik				Purg	Nid1				Calm1	Ttn	Gsk3b	Gsto1	Ubc		Tmbim4	Ppm1b	Mtfp1
	Mir1900	Hspa4	Mapkapk2	Gas6	Srsf2	Ppp1cb	Ddah1	Zbtb10		Ttll7	Ube2e2	Txn1	Tmem130				Plk4				Smek1	Slc18a2				Ndufa12	Lgr4	Rnmt	Rala	Kif5a		Myom1	Rn45s	Lims1
	Mir1907	Hspa8	Txnip	Srsf11	Cox7a2	Sept3	Tmem179	Zbtb20		Tuba1c	Unc5c	Uba3	Tmem29				Gm11974				Pphln1	Gata6				Ppp1ca	Gtf2a2	Clcn4-2	Rab3a	Cplx2		Eprs	Rbm39	Mmadhc
	Mir191	Hspa9	Tspo	Metap2	Mapre2	Cyb5b	Oxr1	Zfp317		Txndc15	Vsnl1	Ube2w	Tmx4				Mafb				Crtc2	Id4				Rplp1	Fam210a	Slc25a11	Zcchc18	Nrxn2		2010107E04Rik	Il11ra1	Adck3
	Mir1930	Hspe1	Ctnna1	Ndufa8	Metap2	Map2k1	Kras	Zfp764		Ubash3b	Vstm2a	Usp6nl	Tnnt2				Tatdn3				Aif1	Nrn1				Rpl17	Rnf7	Rab14	Dcaf5	Gchfr		Mapkapk2	Tubb2a	Abca8a
	Mir1936	Idh1	Ube2l3	Pla2g16	Oxr1	Tppp	Tubb2b	Zfp93		Upf3a	Wasf1	Wipf2	Tph2				Rpf1				Adora1	Pdk4				G3bp1	Mrps28	Itm2b	Trak2	Chgb		Nfib	Fh1	Tprgl
	Mir1940	Idh3b	Eci1	Ociad1	Syn1	Atf4	Synj1	Zkscan1		Vim	Zfp238	Zcchc12	Tpm1				Ptprc				Atf3	Reln				Sub1	Macf1	Eno2	Rangap1	Pgm2l1		Ube2k	Vps26a	Gbe1
	Mir1943	Immt	Gclm	Tiprl	Zcchc17	Psmc3	Ankrd17			Vip	Zfp462	Zfp644	Tppp				Col19a1				Pwp1	Scn9a				Dlat	Rbm20	Atp6v1b2	Pafah1b2	Mapt		Laptm4a	Osbpl1a	Chchd7
	Mir1948	Itm2b	Nampt	Btbd1	Ythdf2	Ctnnbip1	Kif1a			Vsnl1	Zfx		Trim25				Chfr				Tex9	Plin2				Rbms2	Pafah1b1	Ndufa11	Tpp2	Atp2a2		Ndufa8	Etl4	Copa
	Mir1951	Khdrbs1	Gng5	Eef1d	Gars	Vdac2	Nrsn1			Ybx1			Ttn				Hs6st2				Smc1a	Acot1				Rps15a	Rsu1	Zfand5	Camk4	Prrc2c		Lars2	Rps3a	Rpl37
	Mir1960	Kif5b	Etf1	Ndufa5	2700060E02Rik	Mapk10	Cdk14			Zbtb6			Tubb2b				Ednrb				Csrnp2	Dcx				Hadh	Adnp	Dync1i2	Bod1	B230209E15Rik		Rps3a	Cish	Hsd17b10
	Mir1961	Lars2	Mut	H2afv	Fkbp3	Scg5	A730017C20Rik			Zfp426			Tubb4b				Emilin2				Cdk12	Scd1				Usp25	Rps10	Snap25	Dctn5	Psmc5		Ppargc1a	Aes	Klf6
	Mir1964	Ldha	Ppp2r1b	Ndufb4	Serinc3	Hspa12a	Arl6ip1			Zfyve20			Ube2c				Galnt4				Kpna1	Ect2				Tomm7	Gnb2l1	Rnasek	Psmd11	Cdc42		Jup	Rpl18a	Spag7
	Mir1969	Ldhb	Scp2	Nme7	Pafah1b1	Prkcb	Hk1						Ucp1				Il7r				Fam165b	Rnf182				Mvp	Hnrnpu	Eif5	Hpcal4	Zcchc12		Ndufb11	Myl2	Lpin1
	Mir1982	Lrrc58	Uqcrc1	Pdia6	Clcn3	Tspan3	Itm2c						Uqcrb				Shq1				Spr	Tmem178				Atp5a1	Lta4h	Luc7l	Bag4	Nsg1		Art1	Tcp11l2	Coa3
	Mir19a	Malat1	Ptrf	Eci1	Dnajb6	Acat2	Mtap9						Uqcrc2				Pdp2				Nras	Slc32a1				Mtpn	Sucla2	Capzb	Ubn1	Reep5		Eef1a2	Ndufs8	Cd93
	Mir201	Mapre1	Atp5g2	Polr1d	Suclg1	Psmc5	Pafah1b2						Uqcrfs1				Angpt1				Pex12	Adra1b				Mcart1	Eif4h	Psmd11	Mrpl37	Fam19a5		Pigp	Jph2	Strap
	Mir204	Matr3	Med1	Snrpd3	Got2	Sfxn1	B630019K06Rik						Vim				Zfp592				Shisa6	Gem				Rbm39	Fbxw11	Park7	Dctn2	Calm3		Aplp2	Gfm1	Luc7l2
	Mir205	Mbnl2	Ddx58	Psmc2	Got1	Atpif1	Luc7l3						Vsnl1				Oas1c				Rprm	Cyr61				Sod1	Slc8a1	Mob4	Gsta4	Gap43		Plin5	Serf2	Vdac1
	Mir207	Mdh1	Myh9	Msrb3	Syngr1	Nptn	Uba1						Wbp5				Tfpi2				Cenpv	Cd36				Ywhaz	Emc7	Rbm8a	Chst1	Slc38a1		Mfn2	Snx2	Rasl11b
	Mir2136	Mdh2	Chpt1	Mrpl52	Nsf	Gabbr1	Etnk1						Wipf2				Trit1				Urod	Ddx58				Rps10	Coa6	Prdx2	Gpd1l	Bex1		Sh3bgr	Vti1b	Pde4dip
	Mir2137	Mff	Acat1	Gata6	Ypel5	Arpc5	Cct7						Ybx1				Aqr				Zfp828	Adcy1				Shfm1	Sh3kbp1	Pkp4	Lix1	Camta1		Gabarap	Coa5	Bnip2
	Mir216a	Mif	Acox1	Cd63	Top1	Sult4a1	Atp6v1d						Ywhae				Ckap2l				Gmcl1	Tenm1				Snx3	Nnt	Mdga2	Fbxw2	Nsf		Eef1d	Pcmtd1	Dnaja1
	Mir26a-2	Mir682	Hibch	Hypk	Gabbr1	Slc25a46	Dos						Zcchc12				Mfn1				Aebp2	Rbpms2				Acot13	Larp7	Arglu1	Exoc3	Eef1a1		Tbca	Ndufv1	Chd4
	Mir27b	Mir703	Acsl1	Purb	Rsrc2	Hnrnpc	Prpf19										Tnfrsf1b				Mef2c	Cpne4				Pabpn1	Klhdc2	Glrx5	Sobp	Nap1l5		Rps20	Rsl1d1	Kpnb1
	Mir2861	Mlf2	Fermt2	Rbmxl1	Mgea5	Chn1	Dhx9										Ctss				Bet1	Dab1				Cox7a2	Grb10	Ptpla	Svop	Uqcrq		Fkbp1a	Ptpla	Slmap
	Mir301	Morf4l1	Psmd14	Hnrnpl	Nudt3	Tspan13	A030009H04Rik										Zfp595				Pkib	Myh7				Txnrd1	Rps15a	Sfr1	Rnf220	Rtn3		Rps5	Macrod1	Mybpc3
	Mir302c	Mpc2	Wdfy1	Hnrnpr	Mtdh	Dbc1	Camk2b										Fcgr1				Dnajc1	Slc2a13				Nus1	Iars	Arid2	Flywch1	Atp6v0d1		Ehbp1l1	Nedd4	Nme7
	Mir3058	Mrfap1	Gpd1	Maea	Atrx	Amph	1500011B03Rik										Mars2				Fcrls	Gja1				Rps8	Uchl3	Ssu72	Bex4	Eef1g		Cltc	Cerk	Bptf
	Mir3060	Mtch1	Pnpla8	Spag7	Lhfpl4	Pkp4	Dclk1										Tm4sf1				Gem	5031425E22Rik				Ifi27l1	Atp5a1	Ndufa6	Csnk2a1	Ndufa2		Rpl13	D17Wsu92e	Asb14
	Mir3070b	Myl6	Rpl28	Psmd12	Dnm1	Ndrg3	Gchfr										Arf2				Fam50a	Dgkg				Atp5h	Yipf5	Pclo	Laptm4a	Zcchc18		Prdx2	Ghitm	Actr8
	Mir3081	Naca	Ctnnb1	Glrx3	Meg3	Cyc1	Cygb										Gtf2h3				Ppp6r3	Nrgn				Acaa2	Qk	Uqcrc2	Tiprl	Cox17		Tubb4b	Mpv17	Rpl7a
	Mir3083	Nap1l1	Cidea	Cdkn1c	Cox6b1	Eid1	Spna2										Kctd6				Cep290	Igf2				Ndufb2	Oat	Nrxn1	Gatad1	Gpx1		Mrpl18	Cmbl	Mfn2
	Mir3086	Ncl	Psmd11	Trim35	Plekhb2	Rpl37	Ppp3ca										6330416G13Rik				Med1	Mki67				Ncor1	Rock1	Asns	Sh3bp5	Chchd10		Nppa	Lmo7	Rpl18a
	Mir3088	Ncor1	Mat2a	Pdcd6	Psma2	Uchl1	Tpm3										Ino80c				Exosc7	Crtac1				Rod1	Dld	Macf1	1810013L24Rik	Ndufa10		Ptp4a2	Rab12	Actr2
	Mir3097	Ndufa1	Hnrnpf	Kpnb1	Hdlbp	Cs	Tspan7										Sp110				Gatm	Dbc1				Lipa	Maged1	Nop10	Rpl7l1	Dnaja1		Strn3	Decr1	Ctdsp2
	Mir3099	Ndufa10	Pla2g16	Rab2a	Anp32a	Hivep2	Prnp										Bambi				Bcl11b	Sh3gl3				Me1	Ndufa4	Son	Wsb2	Tbca		Gmnn	Prkrir	Hdgf
	Mir30c-1	Ndufa11	Srsf2	Fam134b	Itfg1	Srpk2	Maob										Tlr13				Chd9	Asb4				Romo1	Lbh	Ndufa13	Eef1a2	Vapa		Ctsd	Smim7	Uqcr10
	Mir30d	Ndufa12	Tmem206	Serinc1	Yars	Gnl3l	Clip3										Epm2aip1				Zfp386	Usp27x				Hnrnpa2b1	Isca1	Eef1d	Mrps14	Tprgl		Pebp1	Ktn1	Phospho2
	Mir3103	Ndufa13	Csda	Tmpo	Elavl3	Pcp4	Kif1b										Ccdc117				Tet3	Ahnak				Hspe1	Gfm1	Cct8	Ndufb5	Pfdn2		Cmya5	Mypn	Pnrc1
	Mir3106	Ndufa2	Lims1	Casq2	Ndufb8	Glrx3	Nrsn2										Slfn4				Cetn4	Xist				Cd63	Naca	Atp5c1	Gphn	Pfdn5		Rps8	Ddx1	Hnrnpa0
	Mir3109	Ndufa3	Sept8	Ptpla	Arpc5l	Mtap9	Nufip2										Spp1				Etl4	Sertm1				H3f3a	Rcn2	Tpm3	Ggct	Selk		Psmc5	Sumo1	Gas6
	Mir331	Ndufa6	Sfxn1	Ppp2r3a	Snx27	Tpm3	Ankrd11										Cables1				Mrpl47	Glra2				Dbi	Ostc	Lpgat1	Dnajc2	Pfkm		Fhl1	Tpi1	Srsf7
	Mir338	Ndufb10	Atf1	Tead1	Ndufb9	Tmx4	Arpc1a										Wipf1				Wdyhv1	Mbp				Ndufc2	Mpc2	Mtf2	Rbx1	Srsf2		Col3a1	Tmem246	Pmpcb
	Mir339	Ndufb2	Ndufa8	Ndufs2	Rb1cc1	Ndufa5	Clta										Slc25a25				Msh2	1600020E01Rik				Pcbp1	Anxa5	Swi5	Ap1s1	Gm5148		Csde1	Svil	Ash1l
	Mir344e	Ndufb5	Arpc5	Snrpe	Aars	Cplx2	Sfpq										Cdh11				Cep97	Prrx1				Uqcr11	Cct8	Uqcrh	Fam168a	Plekhb2		Dcn	Riok3	Gpi1
	Mir344g	Ndufc2	Naa50	Gng5	Tmed9	Napa	Xbp1										Gp49a				Klhl22	Serpinh1				Taldo1	Ctsl	Ndufa12	Klhl8	Celf6		Dcaf11	Atf4	Lrrc58
	Mir345	Ndufs6	Reep5	Cox6b1	Scn2a1	B4galt6	Cryba2										Tfb2m				Pdzd11	Bag3				Rnf149	Ivns1abp	Pura	Lingo1	Psma6		Tpt1	Limch1	Egln3
	Mir3475	Nedd4	Dbt	Srsf5	Bptf	Dusp3	Ank2										Zfc3h1				Narg2	Kcnq5				Plin2	Ppia	Mpv17	Rpl7a	Rnf14		Ndrg4	Mpc2	Actn2
	Mir34c	Nedd8	Map2k1	Tceb1	Syncrip	Ywhah	Clu										Senp7				Skil	Chst2				Idh1	Psme1	Cfl2	Arpc5l	Minos1		Ndufa1	Gsto1	Tjp1
	Mir370	Nme2	St13	Fkbp3	Uqcr10	Ociad1	Pacsin1										Rpa2				Sept6	Igfbp4				Msn	Mrps30	Slc38a1	Ttc3	Cct8		Cwc15	Lrrc2	Eif4b
	Mir374	Npm1	Tmed2	Laptm4a	Yaf2	Rbfox3	Prdx2										Ifi47				Fam210a	Cnnm1				Rpl13	Zcrb1	Nif3l1	Stx4a	Hnrnpc		Atp5b	Myh6	Atp5d
	Mir378b	Nucks1	0610012G03Rik	2700060E02Rik	Eid1	Mrps6	Dzank1										Ifit2				Taf2	Adora1				Lass2	Trappc6b	Mpc2	Prkca	Ubqln2		Ptpn11	Mrps31	Hcfc1r1
	Mir382	Oaz1	Emc6	Rab10	March6	Ndufc1	Mtap2										Cenpj				2810013P06Rik	Hs3st4				Chchd2	Txn1	Rbbp4	Pdhx	Arf3		Tnni3	Mrpl55	Myl2
	Mir421	Ogdh	Paics	Rsl1d1	Vamp2	Srgap3	Dnajc12										Taf4a				Pdlim5	Svil				Gnb1	Psmc3	Zfp871	Camkv	Aldoc		Mfge8	Asph	Rit1
	Mir423	Osbpl1a	Rad21	Paip2	Trp53inp2	Ensa	Dusp3										Apol6				Pogk	Fn1				Nfu1	Fam103a1	Clns1a	Atp6ap2	Bnip3		Idh2	Mapkapk2	Sar1a
	Mir453	Pbrm1	Uqcr10	Vapa	Cntn1	Rtf1	Prmt2										Gabpb1				Wdr75	Bdnf				Gas5	Alkbh5	2510009E07Rik	Afg3l1	Rpl38		Glrx3	Mat2b	Ube2b
	Mir468	Pcbp1	Car3	Capza2	Hnrpdl	Got1	Rrp1										Gmeb1				Dab1	3110040N11Rik				Tgoln1	Nbr1	Mrpl27	Skiv2l2	Prdx1		Rbbp7	Ndufa10	Usp47
	Mir471	Pebp1	Pdha1	Ndufs4	Pik3ca	Ap2m1	Wbp4										Pde4b				Zzz3	G530011O06Rik				Stat1	Pdha1	Rlim	Polr2m	Ndufa12		Sun2	Gdi2	Taldo1
	Mir483	Pfdn5	Dbi	Gm13826	Actr2	Oaz2	Ptprn2										Lipo1				Sorbs2	Hpca				Acat1	Mrpl3	Cdip1	Nap1l4	Mif		Hadhb	2610507B11Rik	Emc9
	Mir484	Pja2	Fh1	Psmc6	Ccdc88a	Tbcb	Pcsk1n										Ms4a6d				Gdap2	Ldb3				Txnl1	Chchd3	Ddx17	Ccny	Psmb4		1300001I01Rik	Ddb1	P2ry1
	Mir493	Pkm	Slc31a1	Mettl9	Pclo	Armc1	Slc22a17										Sgk1				D19Ertd737e	Pid1				Mrpl30	Dtymk	Phyhipl	Mvk	Atxn10		Ndufb10	Ubl3	Txndc15
	Mir494	Polr2m	Sugt1	Tnnc1	Fam126b	Eif5b	Tcf4										Wdr44				Thap11	Gsn				Ube2r2	Smarce1	Ppp3cb	Sept3	Pgrmc2		Cd59a	Ogdh	Ugp2
	Mir504	Ppia	Tmbim6	Eno3	Etf1	Rnf157	D10Bwg1379e										Pid1				Nfs1	Ppp1r3c				Ccdc90a	Rps24	Ppm1a	Pi4k2a	Morf4l2		Habp4	Slc25a4	Shfm1
	Mir509	Ppm1a	Mrps16	Psma1	Snap47	Gtf2h5	Ensa										Emr1				Hibch	Stxbp6				Eif1	Oxct1	Braf	Atp6v1a	Rps3a		Ly6a	Abca8a	Pln
	Mir5100	Ppp2ca	Ndufb11	Itgb1	Setd3	Atp6v1d	Nrxn1										Cep110				Fktn	Msrb3				Cops7a	Hadha	Aak1	Ppia	Cops4		Psma2	Eif3h	Dbt
	Mir5103	Ppp2r1a	Rabggtb	Gtf2a2	Pafah1b2	Dync1li2	Atp6v1c1										AI316807				Sgk1	Maf				Tbca	Gpi1	Pafah1b2	Ubqln1	Srp14		Acadm	Atp5e	Qk
	Mir511	Ppt1	Mrpl12	Svil	Hnrnpa0	Polr2g	Psip1										Cd93				Fbxl14	Sox9				Ivns1abp	Cdv3	R3hdm1	Zfand5	Actg1		Lrtm1	Acads	Rtn3
	Mir5129	Prdx1	Rnf4	Snrpg	Srsf5	Tmed9	Rcan2										Synj1				Pvalb	Pla2g16				Prdx3	Strn3	Gria2	Lztr1	Pabpn1		Bnip3	Npm1	Nrap
	Mir5134	Prdx5	Creg1	Eif1ax	Tfrc	Atp2a2	Clcn3										Cotl1				Rnf138	1190002N15Rik				Sfr1	Ndufv3	Atp5o	Mtmr4	Aes		Tmem65	C130080G10Rik	Bcas2
	Mir532	Prex2	Ap1s3	Ssr3	Ccdc104	Nrgn	Kif3a										Wdr59				Ccdc112	Top2a				Mff	Chchd7	Tnpo2	Cbx6	Mapk1		Etfb	Zfand3	Tuba1a
	Mir539	Prkar1a	Gm17821	Hibadh	Rpl15	Sep15	Ndel1										Tmem168				Ppm1k	Pcsk2				Rnf14	Btf3	Polr2c	Ephx4	Tcf25		Adipor1	Oaz1	Acadvl
	Mir547	Psap	Ndufs3	Crip2	Psmc5	Ogfrl1	Cfdp1										Cerk				Trmt6	Grin2b				Prps1	Pmpcb	Gnal	Rbbp6	Tmx2		Pdcd5	Pnpla2	Agap1
	Mir653	Psma4	Wdr1	Bcas2	Epb4.1l1	Vapa	Fkbp8										Cd53				Ccdc59	Nefh				1300001I01Rik	Immt	Slc24a2	Abhd8	Hprt		1700021F05Rik	Ubl4	Hsp90b1
	Mir668	Psma5	Adipor1	Clta	Ppp1r2	Rangap1	Rgs7bp										Cd109				4930444A02Rik	Gm17644				Strap	Casq2	Pja2	Bhlhe22	Grb10		Asnsd1	Dtnbp1	Wbp5
	Mir669h	Psma7	Pmpcb	Hnrnpc	Capza2	St3gal5	Hdgfrp3										Lilrb4				1200014J11Rik	Kcnd3				Ube2b	Hnrnph1	Tnfaip1	Zfp207	Clip3		Vdac2	Atp1a2	Ndufv2
	Mir672	Psmb1	Dlst	Mrpl20	Prkaca	Zfp238	Mrpl27										Mon1b				Nlrp3	Tmem123				Mcl1	Herc3	Mrps6	Rnf11	Dynll2		Iscu	Eif1b	Dld
	Mir673	Psmb2	Mrpl42	Nnt	Snap91	Mapk8	Gpm6b										Pus10				Tsc1	Ctxn1				Ctsd	Ndufc2	Tspan3	Trp53bp1	Sec62		Alkbh5	Txn2	Fam101b
	Mir674	Psmb4	Mtx2	Klhl9	Lphn1	Gde1	Agap1										Limk1				Rpa1	Hspa1a				Echs1	Iars2	Ntrk3	Kpnb1	Cacng2		Canx	Gmnn	Cops5
	Mir694	Psmb6	Dnajc15	Cycs	Marcks	Ap2a2	Mll1										Haus2				Cacna1g	Rrm2				Sbds	Lmo7	Trim37	Cct4	Ldha		Ndufa9	Epas1	Celf1
	Mir7-2	Psmd1	Anp32e	Ugp2	Emc4	Agtpbp1	Tgoln1										Dusp19				Eif2c1	Fam131a				Ndufb8	Eif3m	Atp6v1c1	Ube2k	Rap1gds1		Creg1	Adamts5	Tial1
	Mir713	Psmd7	Mrpl30	Fam49b	Dync1li2	Ubqln1	Tmf1										AI462493				Rbm7	AI593442				Bnip3l	Ube2g1	Selk	Cdc42	Gars		P4hb	Psmc2	Stat3
	Mir717	Ptges3	Reep3	Hspb7	Lamp1	Atp6v1c1	Yipf5										Lyrm5				Ppapdc2	Shisa9				Mrpl18	Mat2b	Scoc	Ube2l3	Nedd8		Atp5h	Rbx1	Phyh
	Mir741	Ptma	Ndufc1	Sin3b	Abcc5	Fbxw7	Atp1b1										Mki67				Nf1	Slc6a1				Pparg	Ngdn	March5	Atxn7l3b	Gnai2		Hibadh	Prkab2	Prdx6
	Mir758	Ptp4a2	Tsc22d2	Dpm1	Rap1b	Zmynd11	Grina										Cd9				Aldh3a2	Fhl2				Gpi1	Snap91	Gnl3l	Ids	Atp5c1		Asb2	Tmem50a	Mlf1
	Mir881	Qk	Abcf1	Dsp	Tspan3	Ppp3cb	Kif5c										Ipcef1				Hmgn5	H2-K1				Mapk1	Dcun1d1	Atp6v0e2	Apbb1	Mtap2		Snrnp200	Irak1	Gfm1
	Mir9-3	Rab1	Smarcb1	Papola	Ap3d1	Cnrip1	Ndrg2										D17H6S53E				Tars	Ncan				Cfl2	Coq7	Dhx36	Cdk5r2	Ppm1a		Mrpl19	Pts	Grb10
	Mir93	Rab14	Acot13	Bzw2	Insig1	Atp6v0b	Pgm2l1										Cxcl12				2810468N07Rik	A730017C20Rik				Fam126b	Eif3l	Mrpl17	Ppm1e	Rps21		Polr2e	Asb11	Mif
	Mrgpra2a	Rab18	Anxa5	Oat	Tomm7	Laptm4a	Apoe										Got1				Mapkap1	Vat1l				Brd4	Gja1	Maged1	Actr1a	Ndrg2		Lrrc10	Suclg1	Nrp1
	Msgn1	Rab6a	Tkt	Commd3	Cycs	Cyfip2	Atp6v0e2										2810004N23Rik				Mtif2	Bdh1				Spnb2	Asf1a	Dnmt3a	Kif21a	Atf4		Mdh2	Calm3	Psma5
	Mybph	Rac1	Galnt2	Ssb	Crebbp	Atp6ap1	Dnajb6										Coq10b				Tmem127	Birc5				Rpl23	Paics	Tgoln1	Nrn1	Rpl6		Ndufa4	Nfib	Gspt1
	Nkx1-2	Rad23b	Prdx6	Slmap	B4galt6	Rap2b	Dpysl2										Zfp53				Tyw5	Fam19a2				Ndufs7	Hdgf	Ier3ip1	Hdac11	Rab1		Ppp1cb	Efnb3	Tomm7
	Nkx2-4	Ran	Tmem106b	Rnf2	Serpini1	Prpf19	Dync1i2										Rnasel				Ephb1	Ildr2				Cse1l	Anp32e	Apc	Abi2	Rplp1		Rpl7a	Bzw2	Atp1b3
	Nkx2-6	Rbbp4	Ccdc90a	Atp6v1d	Coro1c	Pak1	Fam168a										Fkbp11				Fam160b2	Sv2b				Ctnnb1	Luc7l2	Vdac3	Dusp14	Rbm25		Cpe	Gsta4	Mrpl45
	Obp2a	Rbm25	Gars	Eprs	Itm2c	Ctnnb1	Gdi1										2700029M09Rik				Nmd3	Mmd2				Psma7	Dnaja2	Cdc42se2	Mapre1	Necap1		Apoe	Anp32e	Mbnl2
	Olfr102	Rbm39	Hist1h1c	Eif3l	Psmc2	Pea15a	Resp18										Rtkn2				Ezr	Rbm20				Sh3glb1	Pdcd6ip	Ostc	Rfk	Ogdh		1110001J03Rik	Txn1	Ddx5
	Olfr1100	Rbx1	Mrpl47	Tomm7	Sar1a	Meg3	Gpbp1										Pus3				Fam214a	Aldoc				Sf3b1	Akirin1	Mblac2	Rpn2	Actr1a		Tmem126a	Tm9sf3	Rac1
	Olfr1232	Rdx	Pgk1	Mrpl42	Prrc2b	Dnajc6	Kcna2										Zfp329				Zfp428	Igf2bp3				Akt2	Ubxn4	Cirbp	Ergic1	Idh3a		Tpi1	Minos1	Ap3d1
	Olfr1271	Rheb	Psmb3	Asph	Scoc	Arl8b	Slc6a6										B3galtl				Nek9	Tuba1c				Setd8	Psmd14	Napg	Prkar2b	Syt4		Fyco1	Tecrl	Acaa1a
	Olfr1287	Rn45s	Plin3	Selk	Elavl2	Hspd1	Syn1										Mboat7				Slc4a8	Gch1				Uhrf1bp1l	Ap3m1	Rgs7	Degs1	Tpi1		Prune2	Rtf1	Daam1
	Olfr1339	Rnf14	Sf3b1	Chchd10	Clip3	Ncam1	Tm9sf3										Zfp715				D4Bwg0951e	Cenpw				Atp6v1e1	Ssrp1	Arnt2	Atg12	Gdi1		Myl3	Vdac2	Ets2
	Olfr1349	Rnf187	Dcun1d5	Stard7	Fut9	Gng3	Fam126b										Myo1b				Ptrh2	Hk2				Adss	Atrx	Tax1bp1	Camsap1	Cox7a2		Gm5148	Hsdl2	Ddt
	Olfr1360	Rpl10	Rnf6	Mrpl18	Atxn1	Ids	Aplp1										Pank1				Tspyl3	Tenm4				Etfdh	Bnip2	Mll3	Matk	Zmat2		Psmb1	Nt5c3	Zfand6
	Olfr1377	Rpl11	Pnrc2	Psma6	Pi4ka	Cct7	Ssb										9430023L20Rik				Herc4	Ccna2				Rac1	Ndufs1	Tmem167	Tmod2	Mtap7d2		Nceh1	Yy1	Rps26
	Olfr1382	Rpl12	Top1	Ktn1	1110004F10Rik	Dlg3	Pcdh17										Zfp828				Ipmk	Arhgap24				Bcas2	Clta	Rabgap1l	Rpl27a	Eef2		Rpl4	Larp1b	Hmgn1
	Olfr1411	Rpl13	Ube2b	Rab11a	Ndufa4	Eps15	Pnck										Zbtb33				Pet112	Ptprz1				Rnf4	Ccng1	Ppp2r2c	Uchl1	Smap2		Dnaja3	Ces1d	Itgb1bp2
	Olfr1413	Rpl13a	Egln1	Popdc2	Ube3a	Sdcbp	Gnai1										G530011O06Rik				Naa38	Eif2s3y				Cox6b1	4833439L19Rik	Ranbp1	Acbd6	Hspa8		Lyz2	Setx	Top1
	Olfr1415	Rpl14	Nid1	Sf3b1	Slirp	Cdk14	Mgea5										Ank2				Stk32a	Igf1				Ptp4a2	Mlip	Exoc5	Bcl11a	Rpl13		Mcl1	Rps11	Akirin2
	Olfr1417	Rpl17	Psma2	Nptn	Ppp3ca	Gars	Bex4										Maged2				Tpp2	AW551984				Slc25a4	Hsp90b1	4933434E20Rik	Ssna1	Got2		Klhdc2	Cnih	Rock1
	Olfr151	Rpl18a	Pparg	Lims1	Tmem147	Ppm1e	Pfkp										Hspb11				Zc4h2	Id3				Hsd17b4	Ola1	Dnajc6	Fktn	Cntn1		Rac1	Psmb4	Wsb2
	Olfr159	Rpl19	Uba1	Srsf10	Cuedc2	Nbea	Tppp										Mylk				Tmem188	Golga7b				Hnrnpc	Aco2	Mdh2	6330403A02Rik	Rpl24		Cd63	Auh	Flot1
	Olfr176	Rpl21	Cmpk1	Grpel1	Ola1	Camk4	Psmc5										Igf2bp3				Bcl2a1b	Plp1				Sf3b2	1110058L19Rik	Gmfb	Rab4b	Park7		Etf1	Gatad1	Top2b
	Olfr194	Rpl22	Sucla2	Pkig	Trim35	Spin1	Wdr6										Arl4a				Sept4	Cited1				Scd2	Atp5o	Fam117b	Ppm1h	Sncg		Eci1	Fam54b	Nedd4
	Olfr263	Rpl22l1	Cbr1	Eif3k	Gng2	Wbp2	Fbxl16										Adam8				2610001J05Rik	Mcm6				Vmp1	Pfdn2	Cttn	Gstm5	Paip2		Eif4g2	Lrrc8a	Creg1
	Olfr29-ps1	Rpl23	Ifi27l1	Prdx2	Glrx3	Chtop	Ptbp2										Cmpk2				Ttc8	Decr1				Wdfy1	Cox5a	Zmat2	Psma5	Stx12		Tm4sf1	Cops5	Inppl1
	Olfr311	Rpl23a	Me1	Otud4	Ank3	Trnp1	Tmsb10										Mme				3830406C13Rik	Mcm4				Larp4	Atxn7l3b	Ccdc50	Pop5	Gnai1		Sqstm1	Actn2	Zfyve20
	Olfr314	Rpl24	Hsdl2	Rasl11b	Elp5	Pdgfa	9530082P21Rik										Pex7				Wdr45	Prickle2				Timm17a	Msn	Ptpra	Rnf165	Wdr6		Gsto1	Dap3	Fbxo32
	Olfr316	Rpl27	Hspa5	Mmadhc	Zcrb1	Gdi1	Atf4										Tubgcp5				Tead1	Pde1a				Atp5l	Gsn	Tmem65	Stmn2	Snx10		Hspa9	Mdh1	Papola
	Olfr319	Rpl27a	Sin3b	Adh5	Ppm1l	Hk1	Lysmd2										D930016D06Rik				Serpinb6a	Txnip				Atf4	Slc16a1	Lamtor3	Cct7	Rab3c		Gpx1	Prdx5	Phtf2
	Olfr324	Rpl29	Zfand6	Atp5l	Rab11a	Brsk2	Sept3										Tanc1				Cdc14b	Vcan				Rpl39	Psmd1	Tcf4	Adprh	Camk2b		Nenf	Atp11a	Psmc5
	Olfr350	Rpl3	Npc2	Phyh	Gad1	Fbxl16	Hnrnph1										Adrbk2				Zfp1	Btg2				Psmc6	Itgb1	Abcf1	Rhoa	Rpl7a		Myo1c	Fth1	Rpl27a
	Olfr372	Rpl31	Lpgat1	Lrpprc	Clasp2	Elmod1	Dlg4										Parm1				1110018G07Rik	Col25a1				Atp5b	Ptges3l	Atp5g3	Shisa5	Nsg2		Vim	Mapkapk5	Grcc10
	Olfr397	Rpl32	Lgals9	Sparc	Lpgat1	Rgs4	Sirt2										Tmem126b				Rnaset2b	Cryab				Rpl13a	Nfu1	Srsf11	Ctbp2	Wbp5		Pcp4l1	Ppp3cb	Rps11
	Olfr427	Rpl35	Oxct1	Psmd6	Pcmt1	Ankrd46	Scamp1										Ebag9				Nipsnap3b	Dpysl5				Gng5	Mrps35	Ndufv1	Eif2s2			Ndufc2	Mif	Amz2
	Olfr444	Rpl35a	Rrbp1	Txndc17	Eif4g3	Prkacb	Arl8a										Tgfbr3				Rbm43	As3mt				Blcap	Mrpl51	Slc6a8	Nptn			Srsf3	Cops6	Rhoa
	Olfr45	Rpl36	Fads3	Commd1	Uchl1	2410002O22Rik	Vps29										Cspp1				Rrp12	Ttn				Txnl4a	Rpl23	Bnip3l	Epc2			Eif3g	Stard7	Arpc5
	Olfr467	Rpl36a	Rnf11	Pgm2	Eif3k	Metap2	Xpo1										Stbd1				Smurf2	Lrrc39				Rab6a	Sfpq	Pcmt1	Aak1			Fabp4	Mbnl1	Il10rb
	Olfr571	Rpl36al	Ranbp1	Mrpl13	Psma6	Negr1	Arid4b										Rrs1				Zfp26	Rasgrf1				Kif5b	Use1	Ank	Mll5			0610012G03Rik	Irf2bpl	Atrx
	Olfr576	Rpl37a	Vps26a	Chtop	Ywhah	Syngr3	Ccl4										Gas1				Dcun1d2	Pnma2				Lars	Rpl18a	Ank2	Ube2a			Hnrnpc	Pigp	Rbm39
	Olfr586	Rpl38	Vps35	Krtcap2	Mrpl43	Dnajb6	Pfdn1										Il1rl1				Ntpcr	Astn1				Gnb2l1	Irs1	Arl8a	Med10			Acadvl	Acss1	Acta2
	Olfr591	Rpl39	Sgpl1	Swi5	Birc6	Rufy3	Aak1										Acaa1b				Twsg1	Fam171b				Dynll1	Eif3k	Tmed10	Fkbp8			Ogn	Rbm24	Rgs2
	Olfr594	Rpl4	Gm6251	Ndufv2	Ssr2	Coro1c	Gabbr1										Prps1l3				Yipf4	Pkp2				Decr1	Rnf128	Sh3glb1	Nudt9			Hist1h2bc	Atp6v1g1	Fbxl5
	Olfr609	Rpl41	Mpdz	Mrps18c	Mtpn	Gng10	Pura										Mto1				Rap1a	Dusp26				Tfg	Fth1	Cuedc2	Nkiras1			Ldha	S100a6	Sec31a
	Olfr62	Rpl5	Lonp2	Stt3b	Yme1l1	Sms	Rabac1										Yipf6				Ubap1	Amotl2				Osbpl9	Cops5	Napb	Srcin1			Ppp1ca	Psma2	Rftn1
	Olfr645	Rpl6	D19Bwg1357e	Hnrnph1	Clcn4-2	Mat2a	Rundc3a										Socs7				Ak3	Acadl				Rplp0	Mcart1	Cox7a2	Aars			Arfgef1	Tnks2	Dhrs7c
	Olfr68	Rpl7	Ndufb3	Prdx4	Hspa5	Cadm1	Srp9										Ddx42				Klhl26	Slc6a15				Mapk1ip1l	Sub1	Eef1b2	Tmem8b			Ankrd1	Capn2	Rab12
	Olfr683	Rpl7a	Tmem135	Ndufb11	Hnrnpd	Pabpc1	Tsc22d1										Yes1				Larp7	Nabp1				Ubxn4	Hnrnpab	Hspa4	Pfkp			Gas5	Vdac1	Ssbp1
	Olfr685	Rpl8	Adipor2	Ube2d2a	Syp	Atxn10	Txnl1										Pcolce2				Thoc2	Dnajc12				Aldoa	Dync1h1	Prmt8	Mtpn			Tspyl1	Cct5	Anp32e
	Olfr690	Rpl9	Lipa	Kcmf1	Top2b	Tceb1	Rogdi										Shmt1				Rnf128	Gm12709				Utp3	Krcc1	Gm17821	Neo1			Idh3g	Ddx21	Ctsl
	Olfr693	Rplp0	Med8	Ube2k	Actr10	Gria1	Gng10										Car5b				Dock7	Mtus1				Atp5e	Msrb2	Hmg20a	Usp20			Psme4	Set	Nabp1
	Olfr698	Rplp1	Ndufs2	Hadhb	Psmb7	Myt1l	Chmp5										Ms4a6c				Coq7	Gad1				Ndufb6	Zc3h11a	Ccni	Snca			Dusp3	Klhdc2	S100a1
	Olfr705	Rplp2	Asns	Klhdc2	Pten	Camk1d	Pitpnc1										Gcap14				Cep57	Cks1b				Eif3k	Tmed2	Rab6b	Ephb1			Hspb7	Jup	Rab2a
	Olfr720	Rps10	Laptm4b	Smc6	Pde4dip	Strap	Smarcc2										Efemp1				Errfi1	Rbpms				Gna13	Celf2	2410002O22Rik	Rnf41			Eef1a1	Eef2	Mbnl1
	Olfr796	Rps11	Nfu1	Chchd1	Atp2c1	Ppm1b	Akap2										Fbxo25				Snhg4	Kctd12				Oxct1	G3bp2	Kcnma1	2510009E07Rik			Anxa5	Mta1	Tacc2
	Olfr91	Rps12	Sdpr	Cct5	Prkce	Minos1	Usmg5										Heatr5a				Taf7	Prkd3				Tpt1	S1pr1	D3Bwg0562e	Mprip			Rbx1	Dgat2	Fhl2
	Olfr963	Rps13	Bclaf1	Ndrg2	Copg	Gad1	Ap3d1										Siah1a				Mrps7	Qpct				Cct4	Vps29	Spnb2	Bri3bp			Nme7	Eif4a2	Mrpl52
	Olfr982	Rps14	Derl1	Pdcl3	Mtch2	Idh3a	Atp9a										Ifi27l2a				Inpp1	Sfxn5				Cox6c	Tusc3	Stmn2	Ube3c			Hnrnpa0	Clasp1	Rbfox1
	P2rx2	Rps15	Strap	Gars	Tusc3	Ap3d1	Ctnnd2										Ppil3				Vopp1	Lpl				Hdlbp	Fh1	Isca2	Rab18			Ndrg2	Isca1	Acads
	Pla2g2a	Rps15a	Suds3	Ube3a	Pa2g4	Wdr26	Stx7										Nufip1				Lypla1	Fbxo2				Trp53inp2	1110038F14Rik	Arf1	Slc4a7			Actc1	Metap2	Eif4h
	Pla2g2f	Rps15a-ps6	Tiparp	Rpl15	Rabgap1l	Tceal5	Aktip										Fos				Cxxc1	Ppap2b				Rfk	Lias	Slc6a6	Sys1			Popdc2	Psap	Chmp2a
	Prm2	Rps16	Elavl1	Atp5g1	Tardbp	Rab11a	Luc7l										Apobec1				Ubn1	Cd44				Ran	1500011K16Rik	Cul5	Cops7a			Oat	Pbrm1	Cox14
	Prop1	Rps17	Naa25	Mlip	Cntnap2	Cntn1	Sfrs18										Stard3nl				Nkrf	Csrnp2				Spg21	H3f3b	Bcl11b	Fam110b			Mrpl43	Dnajb9	Nenf
	Prss29	Rps19	Ranbp9	Dstn	Hnrnph1	Paip2	Snap91										Lox				Phf6	Etl4				Cox5a	Esd	Nsg2	Comt			Fth1	Malat1	Luc7l3
	Prss34	Rps2	Hnrnpa0	Cox6a2	Psmb5	Tm9sf3	Uba5										Impad1				Arih2	Nefl				Naa15	Sec62	Dyrk1a	Gpr158			Cycs	Mut	Yif1a
	Rab25	Rps21	Ivns1abp	Laptm4b	Cltb	Ckb	Prkcb										Vcam1				Mettl16	Kcnq2				Cav1	Actl6a	Prdx6	Adora1			Sod1	Dcun1d5	Dos
	Raet1b	Rps23	Rab5c	Zfp207	Grin2b	Sucla2	Ptprd										Lancl1				Clasp1	Sepp1				Alas1	2810403A07Rik	Rangap1	Spnb3			Gstm5	Ly6c1	Immp1l
	Rax	Rps24	Itpr2	Emc6	Polr2g	Grcc10	Tanc2										Fbxl14				Wdr11	Camk4				Tapbp	Zc3h15	H3f3b	Klhl23			Cd36	Uqcc	Arhgef17
	Rbp2	Rps25	Cflar	Acp1	Papola	Ndufb9	2700029M09Rik										Cep76				Epn2	Ier2				Ssr4	Hadh	H2afy	Prkar1a			Twf2	Wnk1	Efha1
	Ren2	Rps26	Nmt1	Prdx6	Camk2g	Dync1i1	2700089E24Rik										Dcaf17				Pex1	Idh2				Ddx3x	Yipf4	Ppp2ca	Stmn1			Ctnna1	Mapk1ip1	Tbcb
	Rhox4e	Rps27a	Cebpa	Ndufb9	Nrxn1	Zyg11b	Habp4										Mx2				Grhl2	Gad2				Wdr26	Hspa8	Srrm2	Cox5a			Kank2	Zranb2	Tmem66
	Ripply1	Rps28	Txnl4a	Txnl4a	Nnat	Dgkg	Chl1										Prmt10				Nup50	Phldb2				Efr3a	Psmg2	Ap1g1	B230219D22Rik			Ndufs7	Enpp4	Snrk
	Rxfp4	Rps29	Acadvl	Rad21	Xpo1	Pgrmc2	Nrip3										Abhd13				Tmem70	Tmcc3				Ugp2	Dlat	Aldoa	Tm9sf3			Gpr116	Col4a1	Atp5j
	S100a8	Rps3	Anp32b	1110004F10Rik	Hnrnpr	Syt4	Polr2g										Map3k1				Trmt61a	Slc7a14				Snrpb	Capzb	Fam168a	1110032A03Rik			Adcy6	Matr3	Polr2e
	Samt2	Rps3a	Zfp36l1	Brk1	Trnp1	Mtap7d2	B2m										B4galt5				Ttc30a1	Rab39b				Rpl41	Igf2r	Ndufv2	Clmp			Zfp106	Acadl	Fem1a
	Sbpl	Rps4x	Hdlbp	Etfb	Spop	Neurod6	Mapre2										Qrsl1				Tfrc	Neto2				Ankrd17	Eif4g2	Set	Pdxp			Mrpl36	Dlst	Arpc5l
	Scarna10	Rps5	Mia3	Rbm24	Fbxl16	Nrxn2	Nsg1										Slain2				Lars	3110047P20Rik				Pitpna	Cript	Pgrmc2	Fbxo25			Msrb1	Commd1	Unc50
	Scarna6	Rps6	Ppp1cb	Adk	Id2	Trim32	Rexo2										Dnajc10				Gart	Cflar				Wwtr1	Crip2	Cbx6	Sdccag8			Atp1a2	Nptn	Smarca2
	Scgb1b2	Rps7	Ahcyl1	1810022K09Rik	Psmb3	Srsf3	Rufy3										Phactr4				Bbs9	Rfx3				Acadl	Eif1	Hsbp1	Gnb5			Cox7a1	Hint1	Ddx3x
	Scgb1b24	Rps8	Coa5	Taldo1	Mtap7d2	Hprt	Serpine2										Tsr1				Pdcd7	Cald1				Kpnb1	Tspyl1	Mycbp2	Ppp2ca			Csnk2a1	Nfe2l1	Ech1
	Scgb1b29	Rps9	Eif2s1	Atf4	Ndrg3	Ddb1	Snhg11										Csnk1g1				Med9	Ifi27l1				C1qbp	Dlst	Exoc3	Slc25a11			Rap1gap2	Mrpl16	Lrpap1
	Scgb2b2	Rpsa	Gng12	Ube2a	Thoc2	Psmd2	Tnrc6a										Lmbr1				Dut	Cdo1				Atp2b1	Cnot8	Atp6v1a	Rtf1			Ran	Tfpi	Nono
	Scgb3a1	Rsl24d1	Idh3g	Btf3	Camk2b	Myo5a	Rorb										Cnot6l				Tjp1	Lgals1				Man2a2	Jtb	Syn2	Rnf182			Cox17	Ebna1bp2	Svil
	Sco2	Rtn3	Tfg	Cct3	Kif2a	Camta1	Sparc										Pcgf5				Alkbh7	Sdpr				Hipk3	2010107E04Rik	Psmc2	Glrx			Tceb2	Pdk4	Agtpbp1
	Serpina3k	Sarnp	Tgfbr2	Mat2a	Pfdn2	Nsg1	Ap1g1										Kat2b				Phc3	Tspan2				Abi1	Cdh2	Pbrm1	Psmd1			Hint1	Map1lc3a	Dhrs7
	Sigirr	Sdha	Ube3a	Htatsf1	Nfe2l1	Ndufa8	Pja1										Lpar6				Pdcl	Igf2r				Cyfip1	Psmd13	Ndufb4	Pfdn1			Minos1	Atp5a1	Uba3
	Snai3	Sdhb	Ppp1r14b	Atp6v1g1	Pabpn1	Rabgap1l	1110051M20Rik										Coasy				Pias2	Smc2				Xrn2	Ssr3	Smarca4	Tagln3			Bag3	Mapk1	Eif4a2
	Snora62	Sdhd	Gm20594	Cyc1	Bcas2	Lamp1	Dcaf12l1										Dpp3				Cbx4	Camk1d				Hnrnpf	Ube2b	Slc25a4	Snn			Mgp	Abcc9	Tbca
	Snord19	Sec62	Prpf8	Clpx	Gnai1	Copg	Rragb										Mmachc				Malsu1	Ezr				Psmd11	Ptma	Psma7	Ppp1ca			D10Wsu52e	Mll5	Ndufs7
	Snord33	Sept7	Pigr	Ccdc47	Nsg2	Klf9	Stard3nl										Srp68				5330434G04Rik	Kcna1				Eif1ax	Vapa	Spin1	Guk1			Oxct1	Tmx1	Pafah1b1
	Snord34	Serbp1	Ndufv2	Tfg	Cdkn1b	Gria2	Aars										Rbl1				Rab9	Tmem29				Eif3e	Gmnn	Rpl21	Araf			Kxd1	Clcn4-2	Acot7
	Snord53	Set	Arpc1b	Txnl1	Napb	Ubr3	Capza2										Fam174a				Pogz	Akap5				Fam213a	Nmd3	Atraid	2210016L21Rik			Pde4dip	Hnrnpu	Kdr
	Snord69	Sf3b2	Glrx5	Mtus1	Prnp	Wdr1	Cxx1b										Dcaf5				Dnajc9	Snhg11				Pgk1	Gyg	Usp14	Maged1			Hsbp1	Tmem65	Fkbp3
	Snord70	Sfr1	Grina	Fam210a	Dab1	Kcna1	Gaa										Aldh5a1				Ythdf3	Fos				Psmb3	Tcea3	Syngr3	Zcchc17			Pink1	Tjp1	Sf3b1
	Snord85	Skp1a	Metap2	2810025M15Rik	Tspan13	Marcks	Rab3c										Egr1				Atxn3	Nrcam				Ube2l3	Gcsh	Dstn	Tacc2			Rps25	Mrpl43	Syncrip
	Spint5	Slc25a3	Mfn2	Sugt1	Arfgef1	Mtap2	Rraga										Limd2				Fam73b	Bicd1				Acly	Zfand5	Sdhd	Pgm2l1			Aco2	Arf4	Fabp4
	Sprr2e	Slc25a4	Pnpla2	Rpl18	Celf1	Ttyh1	Cd47										Fam126a				Prickle2	Rbm24				Cited2	Mtpn	Rundc3a	Mrpl27			Uqcr11	Atp1a1	Canx
	Sprr4	Slc25a5	Pphln1	Hspb1	Ccdc25	Srsf11	Chd5										Stk17b				Tmod3	Smc4				Rpl4	Caprin1	Wnk1	Celf5			Atp6ap1	Zadh2	Brd7
	Ssty1	Slc3a2	Aasdhppt	Camta1	Ptprs	Kif5c	Disp2										Pxdn				Zfp322a	Adamts1				Dusp3	Wbp11	Mapk1	Maea			Ndufb6	Eif3e	Mtmr3
	Ssxb6	Slx1b	Brd2	Hbp1	Nudt4	Prnp	Inpp5f										Hk1				Parn	Krcc1				Fkbp1a	Pkp2	Ubc	Arf4			Cd151	Sdha	1810058I24Rik
	Svs5	Snx2	Ddx17	Mrpl33	Pura	Fem1b	Mtap1a										B630005N14Rik				Dusp12	Tmpo				Slc6a6	Elavl1	Rbm25	Pitpnb			Dlst	Add3	Snrpd1
	Sycn	Snx3	Lyar	Mdk	Limch1	Pkia	Ssbp3										Kti12				Lims1	Abracl				Ddx6	Tpd52	Atp6v0b	Celf4			Fxr2	Smim4	Pttg1
	Taar5	Sod1	Sdcbp	Immp1l	Ubr5	Tmem127	Snx16										Cela1				Kdsr	Dpp10				Suclg1	Mnat1	Cul3	Tusc3			Atp5f1	Tcf25	Ptgds
	Tas2r126	Son	Tmem14c	Mrpl53	Dzip3	Zmat3	Cend1										Cxcl10				Siah1a	Clstn2				S100a10	Cacybp	Ppp1r7	Numbl			Pnrc2	Rab11a	Mtdh
	Tgif2lx2	Spag9	Grb10	Tab2	Ankrd12	Slc24a2	Ctss										Agpat5				Enpp2	Hs6st2				Trrap	Psmd12	Nufip2	Terf2ip			Mrpl33	Rnf11	Mettl23
	Tlr9	Spnb2	Cnot1	Cct7	Laptm4a	Mfn2	Hmgcr										S100a4				A930013F10Rik	Trim9				Rpl14	Rpl24	0610009D07Rik	Sec61a1			Rplp0	Tfg	Paf1
	Tmem213	Sqstm1	Map2k2	Ndufb8	Fbxo9	Cnbp	Mll5										Rbm43				Isg20l2	Zbtb10				Ndufa4	Canx	Adh5	D10Wsu52e			1700113A16Rik	Chmp5	Cul4a
	Tmem52	Srp14	Mrpl44	Cep57	Ap3m2	Hmgcr	Sh3glb2										Ccl9				Brd8	Sept8				Rpl22l1	Ahcyl1	Trip12	Tpm1			Mrps21	Scp2	Slirp
	Tnfsf13	Srrm2	Mrpl52	Prkaa2	Denr	Rab3c	Gabrg2										Ppp3r1				Dnajc7	Thsd7a				Gbas	Gng5	Rtn4	Clcn3			Mtch2	Opa1	Chpt1
	U05342	Sub1	Srsf5	Atxn7l3b	Nono	Sgta	Scn3a										Arl3				Ube2g1	4931406C07Rik				Slc3a2	Mrps15	Rps28	Ubc			Agl	Pccb	Pccb
	Ugt1a5	Sumo1	Ssr3	Cwc15	Klf13	Tmem179	Mt3										2010315B03Rik				9330182L06Rik	Plcb1				C4b	Rpl13a	Trim9	Arpp19			S100a1	Tpm4	Nap1l1
	Upk3a	Taf9	Mbd2	Stk39	Camsap1	Ppp2r2a	Prps1										Adcy6				0610037L13Rik	Zfp367				Rad21	Hnrnpf	Homer2	Ndufaf5			Ptov1	Tfrc	Rabac1
	Vmn1r100	Tbca	Acadm	Cct6a	Cxx1b	Rrp1	Fbll1										Smpd4				Slc33a1	Atf1				Tpi1	Etfa	Mrpl20	Cdipt			Ndufab1	Calu	Kpna6
	Vmn1r103	Tceb2	Atp5l	Atrx	Pcdh17	Ubqln2	Gm15421										Iah1				Smchd1	Gria1				Atp5j2	Ppp1r14c	Kif21a	Desi1			Eif3h	Eif2a	Mrfap1
	Vmn1r112	Tcf25	Bcap31	Fam54b	Usmg5	Fam188a	Napg										B230118H07Rik				Lmbr1	Haus2				Dnaja3	Hey2	Gdap1	Nhp2l1			Gnas	Utrn	Zmat2
	Vmn1r117	Tma7	Chchd3	Pfdn2	Lsm11	Enc1	S100b										Akap10				Atg16l1	Atrnl1				Erbb2ip	Rbpms	Rtfdc1	Foxk2			Nnt	BC004004	Plk1s1
	Vmn1r129	Tmco1	Glul	Osgep	Atp6v0b	Eif3k	Snx6										Timp2				Ptpn2	Gria4				Atad3a	Mat2a	Arhgef7	Nnat			Sparc	Sar1a	Cox7a2
	Vmn1r175	Tmsb4x	Ndufa7	Rer1	Picalm	Lrp11	Fzd3										Sfmbt1				Slc2a13	Hibch				Hnrnpu	Abcd3	Ubac1	Sde2			Csda	Mgll	Mrpl2
	Vmn1r20	Tnrc6b	Tomm40	Actn2	Esf1	Nefl	Unc80										Hus1				Pex5l	Rnf150				Gns	Psmd8	Arl8b	Ndufa12			Eef2	Frmd5	Hspa4
	Vmn1r236	Tomm70a	Cmc1	Tomm22	Tmbim6	Wdr13	Sf1										Crbn				Cd2bp2	Ginm1				Serbp1	Rhoq	Kif5b	Tssc4			Aamdc	Timm8b	Fuca2
	Vmn1r237	Tpi1	Gnl3	Tmem14c	Cplx2	Psmd6	Arhgef9										Slc35a3				2610008E11Rik	Ccdc112				Eif4a1	Ppid	Pak3	Cnot4			Acta2	Sypl	Cr1l
	Vmn1r73	Tpt1	Bag3	Dynlt3	Fkbp2	Sod2	Maea										Ccdc3				G530011O06Rik	Vstm2a				Ndufa6	Myl12a	Ndufb10	Emc2			Slc25a20	Calm2	Zfp207
	Wfdc10	Tsn	Farsb	Gls	Snx16	Efha2	Scg3										Ptpdc1				Dlc1	Fhod3				Tmem242	Slc25a12	Zfp91	Slc35b1			Nme2	Lims1	Ubc
	Wfdc6a	Tspyl1	Rod1	Vbp1	Map1lc3a	Plcb1	Ubr3										Crebzf				Armcx4	Lpp				Tor1aip2	Twsg1	Npm1	Fam120a			Acox1	Pdcl3	Erp29
	Wfdc6b	Ttc3	Sep15	Wbp2	Pja1	Cox14	Zmat3										Tamm41				Gnptab	Vim				Anxa2	Emc6	Gm15800	Ctnna2			Kif1c	Aplp2	Agpat6
	Xlr5c	Tuba1a	Tab2	Phldb2	Lsm14b	Klhl2	Sncg										Cd99l2				Sertm1	Mest				Ssbp1	Perp	App	Gas5			Glul	Cct2	Rpl13a
	Zcchc13	Tuba1b	Ythdc1	Pnn	Rbfox1	Wbp5	Eif5b										Agtpbp1				Ngdn	Mal2				Tufm	Nap1l4	Pdcd5	Grsf1			Mkrn1	Ube2b	Ddx1
	Zp4-ps	Tuba1c	Ppp2r2a	Usmg5	Zranb2	Csnk1g3	Kcnc1										Gorab				Pak7	Tspan12				Sash1	Svil	Srsf3	Ado			Ccni	Pdf	Alkbh5
		Tubb2a	Tnfrsf1a	Setd8	Acot7	Yaf2	Psmd6										Tor3a				Amigo1	Rab27b				Ahcyl1	Cct6a	Tsn	Cops6			Ywhab	Ryr2	Hint3
		Tubb4b	Ubap2l	Tpd52	Atp6v0e2	Tomm7	Zrsr2										Thrsp				Psd2	Cep290				Nfkbia	Prkacb	Rpl37	Slc17a7			Mrpl54	G0s2	Rnf207
		Tubb5	Zyg11b	Serinc3	Atpif1	Ctnnd2	2900056M20Rik										8430408G22Rik				Ctnna1	Arnt2				Srsf3	Serf2	Cdk17	Sept6			Ank1	Oxct1	Sgcb
		Txn1	Rhot1	Acsl3	Rnasek	Clcn4-2	9930021J03Rik										Ikzf2				Gpr37l1	Ajap1				Tmed2	Rbfox2	Rplp0	Agtpbp1			Rab1	Ndufa4	Tmbim6
		Uba52	Gnpat	Cdh2	Cops6	Actr10	Atp1a1										Nt5c3				Sgpp1	Ppfibp1				1810058I24Rik	Serbp1	Vps4a	Diras2			Rhot1	Sbds	Neat1
		Ubb	Hbp1	Isca1	Arid2	Foxg1	Cand1										Klhl12				Lman1	Bsn				Psap	Ndnl2	Ppm1b	Wdr26			Tcf25	Nppa	Mtif2
		Ubc	Mrpl45	Pkp2	Soga3	Ykt6	Cdc27										Ogfrl1				Rps6kc1	Enc1				Nol7	Pcgf5	Stx7	Chchd7			Zfand5	F11r	Uqcc
		Ube2d3	Ndufb4	Vps35	Pcdh9	Tmed10	Gm15800										Xist				Trf	Sh3rf1				Cggbp1	Hibch	Bod1	Mtss1			Mt1	Cox6c	Kif5b
		Ube2n	Tnfrsf10b	Adipor1	Usp34	Psma6	Ptplad1										Zbtb11				Oxsr1	Myl12a				Insig1	Ndufa6	Hbxip	Timm17a			Rplp1	Ube3a	Adh5
		Ube2r2	Trip12	Tmx4	Tmem59	Tspan5	Sez6l										Guf1				Nxpe3	Ccdc28b				Pbrm1	Hspd1	Tspan7	Keap1			Rps9	Atf5	Camta1
		Ubl5	Rbbp7	Tsc22d2	Tecr	Abi2	Slc10a4										Nceh1				Snx19	Scn1a				Ptpmt1	Eef1g	Cox7a2l	Zfml			Pla2g16	Tspan7	Dst
		Ubxn4	Copa	Pbx1	Rnf7	Sqle	Ap3b2										Ptprg				A930017M01Rik	Fam46a				Isoc1	Pgrmc2	Eif1ad	Cep19			Mmachc	Hsp90aa1	Pgam2
		Ulk3	Kcnq1ot1	Mrps35	Ap2a2	Dnm1	Dlgap4										Htra1				Ctsf	Rab15				Tspo	Pebp1	4833424O15Rik	Mcart1			Lrpprc	Pptc7	Mrpl32
		Uqcr11	Plaa	Cbx3	Dlg3	Ube2d2a	Fgf13										Kif3a				Tia1	Hadh				Eci1	Nras	Dctn6	Eif2b4			Malat1	Adk	Ppp3cb
		Uqcrb	Uba2	Pomp	Camk2d	Uqcrfs1	Gpc6										Dcn				9630033F20Rik	Atp2b2				Eif4ebp1	Azi2	Mark1	Hsbp1			Rab3ip	Oxr1	Tmem30a
		Uqcrc2	Crls1	Cops6	Gria2	Insig1	Ndufb7										Bag5				Mthfsd	Tanc1				Arih1	Ift43	Pafah1b1	Ing1			Zfand3	Fam58b	Tcf4
		Uqcrh	Eprs	Bnip3	Huwe1	Tax1bp1	1500012F01Rik										Maff				Mrpl2	Pcp4l1				Cox7a1	Rps3a	Abi2	Fam120c			Slc25a3	Ndufb9	Dcn
		Uqcrq	Snx18	Lass2	Cox14	Mapk9	Arid1a										Rab7l1				Clic4	Gabrb1				Uqcrh	Cd81	Nol7	Rpl37a			Rpl7	Ran	Ywhae
		Usp14	Tor1aip1	Naa50	Srsf7	Brd2	Bbip1										Prelp				Seh1l	Slc2a1				Ghitm	Sap30	Sgcb	Ndufb9			Ttc7b	2310042D19Rik	Sep15
		Vdac1	Ugp2	Emc2	Robo2	Cadm2	Dctn2										Sec22a				Lrrc57	Lhfpl4				Celf1	Pdhb	Cmip	Armcx2			Mrpl2	Kdelr1	Pcbp2
		Vdac3	Stk38l	Kif13a	Fam134b	Hsph1	Myoz3										Meg3				Hectd3	Prkcz				Lpp	Mrps22	Syn1	Ctbp1			Des	Hk2	Ibtk
		Wbp11	Tnks2	Lbh	Psmc1	Trim35	Phactr1										Clmp				Lamtor3	Rimklb				Tspyl1	Sltm	Herc3	Klc1			Chchd7	B2m	Lman1
		Wdr89	Dhx15	Ccdc90b	Glyr1	Vps29	Ppp1ca										Braf				Mosc2	Dph5				Eef1b2	Oaz1	Tmem30a	Txndc17			Fem1a	Ppm1a	Mapk8
		Ybx1	Myeov2	Pafah1b2	Psma1	Acsl4	Sltm										Ptgr1				Cnot4	Apoe				Psma5	Rpl5	Fam54b	Aacs			Myl12a	Grhpr	Fh1
		Ywhab	Pdcd6	Twsg1	Zmynd11	Lmo4	Ube2d2a										Trmt6				Arf2	Scn8a				Arpc1b	Gde1	Sos1	Acin1			Dgat2	Glod4	Vma21
		Ywhae	Fam120a	Appl1	Ncam1	Arhgef9	Ube2m										Cbl				Spast	Zfp36l1				Sdpr	Ptbp2	Lin7c	Pisd			Mknk2	Acta1	Rps19
		Ywhag	Idh2	Fermt2	Ube2k	Atp6v0e2	Gm20594										Klf7				Wdr83	Tmod3				Gm1821	Bcap29	Gprasp1	Aatk			Rps14	Myom2	Ppp1r2
		Ywhaq	Mcmbp	Sltm	Gspt1	Ociad2	Pmm1										Gpr146				Scai	Fbxl14				Arpp19	Dennd5a	Rab3a	Vdac2			Eif2s2	Tspan3	Acadl
		Ywhaz	Ppic	Denr	Nrxn2	Glrx2	Aamp										Otud4				H2-Ke6	Gabpa				Hspa9	Ankrd17	Dpm1	Parp6			Cdv3	Sep15	Rab14
		Zdhhc20
		Zfand5
		Zfp706
		Zfr
